# Supplementary material for: Spatial Differences in Avoidable Mortality Across 581 European Districts, 2002–2019
Source: Eur J Popul. 2025 Dec 9;42(1):5. doi: 10.1007/s10680-025-09761-7 (PMC12791106; doi:10.1007/s10680-025-09761-7)
Supplement: Supplementary file 2 — Supplementary file2 (CSV 411 KB) [file 10680_2025_9761_MOESM2_ESM.csv]

Period	Country	DistrictName	DistrictCode	Sex	amenable_sdr	amenable_share	preventable_sdr	preventable_share
2002-2004	Austria	Eisenstadt, Rust	AT101	Men	137.2	0.14	231.2	0.24
2002-2004	Austria	Eisenstadt, Rust	AT101	Women	84.1	0.07	80.6	0.07
2002-2004	Austria	Güssing	AT104	Men	141.5	0.14	229	0.22
2002-2004	Austria	Güssing	AT104	Women	98.2	0.1	76.3	0.08
2002-2004	Austria	Jennersdorf	AT105	Men	171.6	0.14	325.5	0.27
2002-2004	Austria	Jennersdorf	AT105	Women	113.9	0.1	83.8	0.08
2002-2004	Austria	Mattersburg	AT106	Men	153.3	0.14	254.5	0.24
2002-2004	Austria	Mattersburg	AT106	Women	109.9	0.09	89.2	0.08
2002-2004	Austria	Neusiedl am See	AT107	Men	162.5	0.15	276	0.26
2002-2004	Austria	Neusiedl am See	AT107	Women	79.9	0.08	56.8	0.06
2002-2004	Austria	Oberpullendorf	AT108	Men	116.1	0.1	304.6	0.27
2002-2004	Austria	Oberpullendorf	AT108	Women	81.3	0.07	76.4	0.07
2002-2004	Austria	Oberwart	AT109	Men	169.1	0.13	311.5	0.25
2002-2004	Austria	Oberwart	AT109	Women	84.9	0.07	87.6	0.08
2002-2004	Austria	Klagenfurt Stadt	AT201	Men	129.3	0.11	311.1	0.28
2002-2004	Austria	Klagenfurt Stadt	AT201	Women	73.4	0.07	92	0.09
2002-2004	Austria	Villach Stadt	AT202	Men	147.2	0.12	253.3	0.22
2002-2004	Austria	Villach Stadt	AT202	Women	83.4	0.08	92.3	0.09
2002-2004	Austria	Hermagor	AT203	Men	114.9	0.1	257	0.23
2002-2004	Austria	Hermagor	AT203	Women	59.8	0.07	52	0.06
2002-2004	Austria	Klagenfurt Land	AT204	Men	114.4	0.12	261.1	0.28
2002-2004	Austria	Klagenfurt Land	AT204	Women	71.3	0.07	80.9	0.08
2002-2004	Austria	Sankt Veit an der Glan	AT205	Men	153.3	0.12	289.9	0.25
2002-2004	Austria	Sankt Veit an der Glan	AT205	Women	81.5	0.08	77.5	0.08
2002-2004	Austria	Spittal an der Drau	AT206	Men	123	0.12	244.9	0.25
2002-2004	Austria	Spittal an der Drau	AT206	Women	65.8	0.07	79	0.09
2002-2004	Austria	Villach Land	AT207	Men	114.7	0.1	250.1	0.23
2002-2004	Austria	Villach Land	AT207	Women	96	0.09	91.1	0.09
2002-2004	Austria	Völkermarkt	AT208	Men	163.7	0.15	310.6	0.29
2002-2004	Austria	Völkermarkt	AT208	Women	88.3	0.08	92.5	0.09
2002-2004	Austria	Wolfsberg	AT209	Men	116.2	0.11	278.9	0.27
2002-2004	Austria	Wolfsberg	AT209	Women	65.7	0.07	77.9	0.09
2002-2004	Austria	Feldkirchen	AT210	Men	111.6	0.1	267.2	0.25
2002-2004	Austria	Feldkirchen	AT210	Women	64.1	0.07	79.1	0.08
2002-2004	Austria	Krems an der Donau(Stadt)	AT301	Men	143.3	0.12	337.2	0.28
2002-2004	Austria	Krems an der Donau(Stadt)	AT301	Women	81.4	0.07	94.3	0.08
2002-2004	Austria	Sankt Pölten(Stadt)	AT302	Men	168	0.15	290	0.26
2002-2004	Austria	Sankt Pölten(Stadt)	AT302	Women	94.1	0.09	91.4	0.08
2002-2004	Austria	Waidhofen an der Ybbs(Stadt)	AT303	Men	136.3	0.13	245.8	0.22
2002-2004	Austria	Waidhofen an der Ybbs(Stadt)	AT303	Women	78.3	0.07	73.9	0.06
2002-2004	Austria	Wiener Neustadt	AT304	Men	150.6	0.13	309.4	0.28
2002-2004	Austria	Wiener Neustadt	AT304	Women	84.2	0.08	114.5	0.1
2002-2004	Austria	Amstetten	AT305	Men	130.4	0.13	242.8	0.26
2002-2004	Austria	Amstetten	AT305	Women	85.5	0.09	74.4	0.08
2002-2004	Austria	Baden	AT306	Men	159.7	0.13	297.1	0.27
2002-2004	Austria	Baden	AT306	Women	98.4	0.08	94.5	0.08
2002-2004	Austria	Gänserndorf	AT308	Men	152.5	0.14	292.8	0.28
2002-2004	Austria	Gänserndorf	AT308	Women	100.7	0.09	95.1	0.09
2002-2004	Austria	Gmünd	AT309	Men	131.7	0.12	303.1	0.27
2002-2004	Austria	Gmünd	AT309	Women	86.4	0.07	70.8	0.06
2002-2004	Austria	Hollabrunn	AT310	Men	159.3	0.13	340.5	0.29
2002-2004	Austria	Hollabrunn	AT310	Women	85.7	0.07	95.4	0.08
2002-2004	Austria	Horn	AT311	Men	156	0.13	296.5	0.25
2002-2004	Austria	Horn	AT311	Women	97.6	0.07	105.8	0.08
2002-2004	Austria	Krems(Land)	AT313	Men	137.6	0.14	282.2	0.29
2002-2004	Austria	Krems(Land)	AT313	Women	83.8	0.08	62.1	0.06
2002-2004	Austria	Lilienfeld	AT314	Men	106.4	0.1	299.3	0.28
2002-2004	Austria	Lilienfeld	AT314	Women	76.4	0.07	102.5	0.09
2002-2004	Austria	Melk	AT315	Men	155.9	0.14	293	0.27
2002-2004	Austria	Melk	AT315	Women	87.9	0.08	82.1	0.07
2002-2004	Austria	Mistelbach	AT316	Men	144.1	0.13	307.5	0.28
2002-2004	Austria	Mistelbach	AT316	Women	101.1	0.09	101.3	0.08
2002-2004	Austria	Mödling	AT317	Men	113.6	0.12	203.7	0.23
2002-2004	Austria	Mödling	AT317	Women	94.6	0.09	87.3	0.08
2002-2004	Austria	Neunkirchen	AT318	Men	146.2	0.12	296	0.26
2002-2004	Austria	Neunkirchen	AT318	Women	97.9	0.08	95.5	0.08
2002-2004	Austria	Scheibbs	AT320	Men	109	0.11	234.1	0.25
2002-2004	Austria	Scheibbs	AT320	Women	62	0.06	55.6	0.06
2002-2004	Austria	Waidhofen an der Thaya	AT322	Men	153	0.12	296.2	0.23
2002-2004	Austria	Waidhofen an der Thaya	AT322	Women	81	0.06	62.1	0.05
2002-2004	Austria	Wiener Umgebung	AT324	Men	150.4	0.14	260.9	0.26
2002-2004	Austria	Wiener Umgebung	AT324	Women	95	0.08	87.3	0.08
2002-2004	Austria	Zwettl	AT325	Men	129.2	0.12	281.6	0.27
2002-2004	Austria	Zwettl	AT325	Women	69.5	0.06	68.7	0.06
2002-2004	Austria	Stadt Linz	AT401	Men	141.3	0.12	301.5	0.27
2002-2004	Austria	Stadt Linz	AT401	Women	91.4	0.08	104.1	0.09
2002-2004	Austria	Stadt Steyr	AT402	Men	158.6	0.14	297	0.26
2002-2004	Austria	Stadt Steyr	AT402	Women	117	0.1	82.3	0.07
2002-2004	Austria	Stadt Wels	AT403	Men	129.9	0.12	286.2	0.28
2002-2004	Austria	Stadt Wels	AT403	Women	70.4	0.07	79.9	0.07
2002-2004	Austria	Braunau	AT404	Men	139.1	0.14	254.8	0.26
2002-2004	Austria	Braunau	AT404	Women	76.5	0.08	85.9	0.09
2002-2004	Austria	Eferding	AT405	Men	133.9	0.14	206.3	0.24
2002-2004	Austria	Eferding	AT405	Women	77	0.08	80.4	0.08
2002-2004	Austria	Freistadt	AT406	Men	145	0.15	262.9	0.27
2002-2004	Austria	Freistadt	AT406	Women	89.1	0.09	88.5	0.09
2002-2004	Austria	Gmunden	AT407	Men	123.2	0.12	245.2	0.24
2002-2004	Austria	Gmunden	AT407	Women	87.8	0.08	72.1	0.07
2002-2004	Austria	Grieskirchen	AT408	Men	134.1	0.13	256.1	0.25
2002-2004	Austria	Grieskirchen	AT408	Women	87.6	0.08	69.1	0.06
2002-2004	Austria	Kirchdorf	AT409	Men	121.1	0.12	222.6	0.22
2002-2004	Austria	Kirchdorf	AT409	Women	105.7	0.1	76.7	0.07
2002-2004	Austria	Linz-Land	AT410	Men	130.3	0.14	249.8	0.28
2002-2004	Austria	Linz-Land	AT410	Women	89.8	0.1	84.1	0.09
2002-2004	Austria	Perg	AT411	Men	127.5	0.13	268.4	0.29
2002-2004	Austria	Perg	AT411	Women	65.8	0.07	71	0.07
2002-2004	Austria	Ried	AT412	Men	134.5	0.14	254.5	0.26
2002-2004	Austria	Ried	AT412	Women	67.6	0.07	72.7	0.07
2002-2004	Austria	Rohrbach	AT413	Men	163.6	0.16	271.7	0.28
2002-2004	Austria	Rohrbach	AT413	Women	73.5	0.07	66.8	0.07
2002-2004	Austria	Schärding	AT414	Men	150.7	0.15	235.5	0.24
2002-2004	Austria	Schärding	AT414	Women	83.2	0.08	65.1	0.06
2002-2004	Austria	Steyr-Land	AT415	Men	146.5	0.14	251.4	0.25
2002-2004	Austria	Steyr-Land	AT415	Women	99.3	0.09	70.1	0.06
2002-2004	Austria	Urfahr-Umgebung	AT416	Men	122.4	0.14	195.3	0.24
2002-2004	Austria	Urfahr-Umgebung	AT416	Women	78.4	0.09	55.8	0.07
2002-2004	Austria	Vöcklabruck	AT417	Men	139.6	0.14	257.3	0.26
2002-2004	Austria	Vöcklabruck	AT417	Women	85.1	0.08	74.1	0.07
2002-2004	Austria	Wels-Land	AT418	Men	148.9	0.16	221.3	0.25
2002-2004	Austria	Wels-Land	AT418	Women	71.7	0.07	76.7	0.08
2002-2004	Austria	Salzburg(Stadt)	AT501	Men	116.2	0.12	240	0.26
2002-2004	Austria	Salzburg(Stadt)	AT501	Women	96.2	0.08	99.3	0.09
2002-2004	Austria	Hallein	AT502	Men	118.5	0.12	229	0.25
2002-2004	Austria	Hallein	AT502	Women	75	0.08	65.6	0.07
2002-2004	Austria	Salzburg-Umgebung	AT503	Men	128.4	0.13	221.8	0.25
2002-2004	Austria	Salzburg-Umgebung	AT503	Women	88.4	0.1	64.7	0.07
2002-2004	Austria	Sankt Johann im Pongau	AT504	Men	132.8	0.13	253.8	0.27
2002-2004	Austria	Sankt Johann im Pongau	AT504	Women	72.3	0.08	65	0.07
2002-2004	Austria	Tamsweg	AT505	Men	142.7	0.14	266.2	0.29
2002-2004	Austria	Tamsweg	AT505	Women	59.1	0.07	79.6	0.1
2002-2004	Austria	Zell am See	AT506	Men	131.7	0.13	240.4	0.26
2002-2004	Austria	Zell am See	AT506	Women	72.1	0.07	82.2	0.09
2002-2004	Austria	Graz(Stadt)	AT601	Men	138.8	0.12	261.7	0.25
2002-2004	Austria	Graz(Stadt)	AT601	Women	82.5	0.07	99.3	0.09
2002-2004	Austria	Deutschlandsberg	AT603	Men	162.4	0.13	294.4	0.25
2002-2004	Austria	Deutschlandsberg	AT603	Women	97	0.09	91.1	0.09
2002-2004	Austria	Graz-Umgebung	AT606	Men	131.1	0.13	244.9	0.25
2002-2004	Austria	Graz-Umgebung	AT606	Women	80.1	0.08	86.4	0.08
2002-2004	Austria	Leibnitz	AT610	Men	127.7	0.12	275.2	0.27
2002-2004	Austria	Leibnitz	AT610	Women	92.7	0.09	88.8	0.09
2002-2004	Austria	Leoben	AT611	Men	148.8	0.13	306.3	0.28
2002-2004	Austria	Leoben	AT611	Women	94.8	0.09	103.9	0.1
2002-2004	Austria	Liezen	AT612	Men	109.4	0.11	257.4	0.26
2002-2004	Austria	Liezen	AT612	Women	80.3	0.08	73.2	0.07
2002-2004	Austria	Murau	AT614	Men	110.6	0.1	290.4	0.28
2002-2004	Austria	Murau	AT614	Women	88.1	0.08	73.3	0.07
2002-2004	Austria	Voitsberg	AT616	Men	134.4	0.12	268.4	0.25
2002-2004	Austria	Voitsberg	AT616	Women	107.5	0.09	92.4	0.08
2002-2004	Austria	Weiz	AT617	Men	133.3	0.13	234.3	0.23
2002-2004	Austria	Weiz	AT617	Women	62.7	0.07	60.3	0.06
2002-2004	Austria	Murtal	AT620	Men	147.3	0.13	267.2	0.24
2002-2004	Austria	Murtal	AT620	Women	72	0.07	81.2	0.08
2002-2004	Austria	Bruck-Mürzzuschlag	AT621	Men	151.1	0.13	295.9	0.26
2002-2004	Austria	Bruck-Mürzzuschlag	AT621	Women	101.6	0.09	107.9	0.1
2002-2004	Austria	Hartberg-Fürstenfeld	AT622	Men	130.7	0.12	290.3	0.28
2002-2004	Austria	Hartberg-Fürstenfeld	AT622	Women	71	0.07	61.9	0.06
2002-2004	Austria	Südoststeiermark	AT623	Men	136.8	0.12	279.9	0.25
2002-2004	Austria	Südoststeiermark	AT623	Women	71.2	0.06	78.9	0.07
2002-2004	Austria	Innsbruck-Stadt	AT701	Men	137.6	0.13	274	0.28
2002-2004	Austria	Innsbruck-Stadt	AT701	Women	75.9	0.07	96.1	0.09
2002-2004	Austria	Imst	AT702	Men	108.9	0.13	269.3	0.32
2002-2004	Austria	Imst	AT702	Women	70.5	0.09	81	0.1
2002-2004	Austria	Innsbruck-Land	AT703	Men	112.6	0.13	224.1	0.26
2002-2004	Austria	Innsbruck-Land	AT703	Women	71.2	0.08	79.3	0.09
2002-2004	Austria	Kitzbühel	AT704	Men	102.2	0.12	209.2	0.25
2002-2004	Austria	Kitzbühel	AT704	Women	65.6	0.07	71.2	0.08
2002-2004	Austria	Kufstein	AT705	Men	103.3	0.12	231.7	0.28
2002-2004	Austria	Kufstein	AT705	Women	82.7	0.09	82.3	0.09
2002-2004	Austria	Landeck	AT706	Men	80.9	0.09	234	0.28
2002-2004	Austria	Landeck	AT706	Women	58.1	0.07	70.4	0.08
2002-2004	Austria	Lienz	AT707	Men	98.1	0.1	228.8	0.25
2002-2004	Austria	Lienz	AT707	Women	61.3	0.07	72.3	0.08
2002-2004	Austria	Reutte	AT708	Men	121.6	0.14	190.9	0.23
2002-2004	Austria	Reutte	AT708	Women	62.4	0.07	80.6	0.09
2002-2004	Austria	Schwaz	AT709	Men	101	0.11	229.1	0.29
2002-2004	Austria	Schwaz	AT709	Women	79.9	0.09	72.5	0.09
2002-2004	Austria	Bludenz	AT801	Men	116.9	0.13	239.3	0.29
2002-2004	Austria	Bludenz	AT801	Women	88.5	0.1	68.8	0.08
2002-2004	Austria	Bregenz	AT802	Men	109.1	0.12	230	0.25
2002-2004	Austria	Bregenz	AT802	Women	77.5	0.08	75.2	0.08
2002-2004	Austria	Dornbirn	AT803	Men	118.4	0.14	261.7	0.33
2002-2004	Austria	Dornbirn	AT803	Women	72.7	0.09	85	0.1
2002-2004	Austria	Feldkirch	AT804	Men	122.3	0.14	249.2	0.31
2002-2004	Austria	Feldkirch	AT804	Women	82.6	0.1	71.4	0.09
2002-2004	Austria	Wien	AT900	Men	162.6	0.14	298.1	0.27
2002-2004	Austria	Wien	AT900	Women	113.8	0.09	117.6	0.1
2002-2004	Belgium	Arr. de Bruxelles-Capitale / Arr. van Brussel-Hoofdstad	BE100	Men	134.4	0.1	253.3	0.2
2002-2004	Belgium	Arr. de Bruxelles-Capitale / Arr. van Brussel-Hoofdstad	BE100	Women	101.5	0.08	97	0.07
2002-2004	Belgium	Arr. Antwerpen	BE211	Men	116.2	0.1	208.7	0.19
2002-2004	Belgium	Arr. Antwerpen	BE211	Women	94.9	0.09	79.5	0.07
2002-2004	Belgium	Arr. Mechelen	BE212	Men	118	0.11	212.7	0.19
2002-2004	Belgium	Arr. Mechelen	BE212	Women	87.1	0.08	66.1	0.06
2002-2004	Belgium	Arr. Turnhout	BE213	Men	121	0.12	215.7	0.23
2002-2004	Belgium	Arr. Turnhout	BE213	Women	89.6	0.11	75.3	0.09
2002-2004	Belgium	Arr. Tongeren	BE223	Men	128.3	0.12	243.8	0.24
2002-2004	Belgium	Arr. Tongeren	BE223	Women	88.7	0.1	73.9	0.09
2002-2004	Belgium	Arr. Hasselt	BE224	Men	108.6	0.11	221.4	0.23
2002-2004	Belgium	Arr. Hasselt	BE224	Women	98.6	0.12	74.2	0.09
2002-2004	Belgium	Arr. Maaseik	BE225	Men	105.7	0.12	196.9	0.23
2002-2004	Belgium	Arr. Maaseik	BE225	Women	85.4	0.12	74.2	0.1
2002-2004	Belgium	Arr. Aalst	BE231	Men	138.8	0.12	280.3	0.25
2002-2004	Belgium	Arr. Aalst	BE231	Women	102.1	0.1	77.6	0.08
2002-2004	Belgium	Arr. Dendermonde	BE232	Men	135.6	0.11	271.6	0.24
2002-2004	Belgium	Arr. Dendermonde	BE232	Women	104.4	0.1	81.1	0.08
2002-2004	Belgium	Arr. Eeklo	BE233	Men	101.4	0.09	225.4	0.21
2002-2004	Belgium	Arr. Eeklo	BE233	Women	91.4	0.09	83.5	0.08
2002-2004	Belgium	Arr. Gent	BE234	Men	123.1	0.11	233.2	0.21
2002-2004	Belgium	Arr. Gent	BE234	Women	96.4	0.09	82.7	0.08
2002-2004	Belgium	Arr. Oudenaarde	BE235	Men	124	0.1	260.1	0.22
2002-2004	Belgium	Arr. Oudenaarde	BE235	Women	78.8	0.07	72.1	0.07
2002-2004	Belgium	Arr. Sint-Niklaas	BE236	Men	117.3	0.11	208.4	0.2
2002-2004	Belgium	Arr. Sint-Niklaas	BE236	Women	97.2	0.1	73.6	0.08
2002-2004	Belgium	Arr. Halle-Vilvoorde	BE241	Men	117.2	0.11	209	0.2
2002-2004	Belgium	Arr. Halle-Vilvoorde	BE241	Women	89.3	0.1	67.2	0.07
2002-2004	Belgium	Arr. Leuven	BE242	Men	118.2	0.11	210.8	0.2
2002-2004	Belgium	Arr. Leuven	BE242	Women	85	0.09	63.4	0.06
2002-2004	Belgium	Arr. Brugge	BE251	Men	113	0.1	220.7	0.21
2002-2004	Belgium	Arr. Brugge	BE251	Women	91.1	0.1	66.9	0.07
2002-2004	Belgium	Arr. Diksmuide	BE252	Men	136.5	0.11	271.3	0.21
2002-2004	Belgium	Arr. Diksmuide	BE252	Women	105.3	0.1	64.9	0.06
2002-2004	Belgium	Arr. Ieper	BE253	Men	100.9	0.09	254.2	0.23
2002-2004	Belgium	Arr. Ieper	BE253	Women	90.5	0.09	67.2	0.07
2002-2004	Belgium	Arr. Kortrijk	BE254	Men	128.6	0.12	252.3	0.23
2002-2004	Belgium	Arr. Kortrijk	BE254	Women	85.1	0.09	67.8	0.07
2002-2004	Belgium	Arr. Oostende	BE255	Men	132.4	0.11	255.3	0.22
2002-2004	Belgium	Arr. Oostende	BE255	Women	91.3	0.09	80.3	0.08
2002-2004	Belgium	Arr. Roeselare	BE256	Men	114.2	0.11	213.1	0.21
2002-2004	Belgium	Arr. Roeselare	BE256	Women	89.9	0.1	70.6	0.08
2002-2004	Belgium	Arr. Tielt	BE257	Men	108.3	0.1	251.5	0.23
2002-2004	Belgium	Arr. Tielt	BE257	Women	94.1	0.09	55.7	0.05
2002-2004	Belgium	Arr. Veurne	BE258	Men	112.9	0.1	230.8	0.19
2002-2004	Belgium	Arr. Veurne	BE258	Women	93.6	0.09	79.2	0.08
2002-2004	Belgium	Arr. Nivelles	BE310	Men	106.5	0.1	233.1	0.22
2002-2004	Belgium	Arr. Nivelles	BE310	Women	84.9	0.08	75.3	0.08
2002-2004	Belgium	Arr. Mons	BE323	Men	168.4	0.11	351.7	0.24
2002-2004	Belgium	Arr. Mons	BE323	Women	102.5	0.08	94	0.08
2002-2004	Belgium	Arr. Tournai-Mouscron	BE328	Men	146.2	0.1	299.3	0.22
2002-2004	Belgium	Arr. Tournai-Mouscron	BE328	Women	98.9	0.08	86.4	0.07
2002-2004	Belgium	Arr. Ath	BE32A	Men	180.3	0.12	348.3	0.24
2002-2004	Belgium	Arr. Ath	BE32A	Women	94	0.08	105.9	0.09
2002-2004	Belgium	Arr. Charleroi	BE32B	Men	165.9	0.12	344.8	0.25
2002-2004	Belgium	Arr. Charleroi	BE32B	Women	98	0.08	110.6	0.09
2002-2004	Belgium	Arr. Soignies	BE32C	Men	149.1	0.1	302.8	0.22
2002-2004	Belgium	Arr. Soignies	BE32C	Women	101.1	0.09	81.6	0.07
2002-2004	Belgium	Arr. Thuin	BE32D	Men	154.4	0.11	309.6	0.24
2002-2004	Belgium	Arr. Thuin	BE32D	Women	99.5	0.08	97.2	0.08
2002-2004	Belgium	Arr. Huy	BE331	Men	137.3	0.1	320.9	0.24
2002-2004	Belgium	Arr. Huy	BE331	Women	97.7	0.08	112.8	0.09
2002-2004	Belgium	Arr. Liège	BE332	Men	143.6	0.11	286.8	0.23
2002-2004	Belgium	Arr. Liège	BE332	Women	95.9	0.08	115.7	0.1
2002-2004	Belgium	Arr. Waremme	BE334	Men	129.5	0.1	288.8	0.23
2002-2004	Belgium	Arr. Waremme	BE334	Women	83	0.07	84.8	0.07
2002-2004	Belgium	Arr. Verviers	BE336	Men	135.8	0.11	258.5	0.22
2002-2004	Belgium	Arr. Verviers	BE336	Women	76.2	0.07	80.2	0.07
2002-2004	Belgium	Arr. Arlon	BE341	Men	126.9	0.11	277.8	0.25
2002-2004	Belgium	Arr. Arlon	BE341	Women	62.5	0.07	72.9	0.07
2002-2004	Belgium	Arr. Bastogne	BE342	Men	105.9	0.08	296	0.25
2002-2004	Belgium	Arr. Bastogne	BE342	Women	98	0.09	78.2	0.07
2002-2004	Belgium	Arr. Marche-en-Famenne	BE343	Men	137.9	0.11	272.4	0.23
2002-2004	Belgium	Arr. Marche-en-Famenne	BE343	Women	94.8	0.08	103.5	0.09
2002-2004	Belgium	Arr. Neufchâteau	BE344	Men	133.1	0.1	322.9	0.25
2002-2004	Belgium	Arr. Neufchâteau	BE344	Women	84.8	0.07	81.7	0.07
2002-2004	Belgium	Arr. Virton	BE345	Men	126.1	0.1	260.1	0.22
2002-2004	Belgium	Arr. Virton	BE345	Women	83.7	0.07	84.4	0.07
2002-2004	Belgium	Arr. Dinant	BE351	Men	133.2	0.1	331.7	0.27
2002-2004	Belgium	Arr. Dinant	BE351	Women	80.7	0.07	100	0.09
2002-2004	Belgium	Arr. Namur	BE352	Men	138.6	0.11	302.8	0.24
2002-2004	Belgium	Arr. Namur	BE352	Women	90.5	0.08	110.6	0.1
2002-2004	Belgium	Arr. Philippeville	BE353	Men	132.7	0.1	331	0.26
2002-2004	Belgium	Arr. Philippeville	BE353	Women	92.6	0.08	120.7	0.1
2002-2004	Czechia	Hlavní město Praha	CZ010	Men	192.7	0.15	277	0.22
2002-2004	Czechia	Hlavní město Praha	CZ010	Women	123.7	0.11	106.8	0.09
2002-2004	Czechia	Středočeský kraj	CZ020	Men	243.4	0.17	355	0.27
2002-2004	Czechia	Středočeský kraj	CZ020	Women	146.2	0.12	112.9	0.1
2002-2004	Czechia	Jihočeský kraj	CZ031	Men	224.6	0.17	340.8	0.28
2002-2004	Czechia	Jihočeský kraj	CZ031	Women	125	0.11	103.7	0.1
2002-2004	Czechia	Plzeňský kraj	CZ032	Men	243.7	0.18	337.4	0.26
2002-2004	Czechia	Plzeňský kraj	CZ032	Women	137.9	0.12	103.3	0.09
2002-2004	Czechia	Karlovarský kraj	CZ041	Men	242	0.18	377.7	0.3
2002-2004	Czechia	Karlovarský kraj	CZ041	Women	156.9	0.15	131	0.13
2002-2004	Czechia	Ústecký kraj	CZ042	Men	299	0.19	455.3	0.31
2002-2004	Czechia	Ústecký kraj	CZ042	Women	182.7	0.15	160.1	0.13
2002-2004	Czechia	Liberecký kraj	CZ051	Men	251.2	0.18	373.1	0.28
2002-2004	Czechia	Liberecký kraj	CZ051	Women	149.1	0.13	124.4	0.11
2002-2004	Czechia	Královéhradecký kraj	CZ052	Men	208.4	0.16	300.1	0.24
2002-2004	Czechia	Královéhradecký kraj	CZ052	Women	136.4	0.12	95	0.09
2002-2004	Czechia	Pardubický kraj	CZ053	Men	239.4	0.18	305.1	0.24
2002-2004	Czechia	Pardubický kraj	CZ053	Women	146.2	0.14	95	0.09
2002-2004	Czechia	Kraj Vysočina	CZ063	Men	228.9	0.17	311.6	0.25
2002-2004	Czechia	Kraj Vysočina	CZ063	Women	129.1	0.12	99.4	0.09
2002-2004	Czechia	Jihomoravský kraj	CZ064	Men	219.6	0.16	328.7	0.26
2002-2004	Czechia	Jihomoravský kraj	CZ064	Women	123.2	0.11	100	0.09
2002-2004	Czechia	Olomoucký kraj	CZ071	Men	239	0.18	359.8	0.28
2002-2004	Czechia	Olomoucký kraj	CZ071	Women	128.9	0.12	116.6	0.11
2002-2004	Czechia	Zlínský kraj	CZ072	Men	236.5	0.17	375.2	0.29
2002-2004	Czechia	Zlínský kraj	CZ072	Women	126.4	0.12	110.2	0.11
2002-2004	Czechia	Moravskoslezský kraj	CZ080	Men	270.9	0.19	407.7	0.3
2002-2004	Czechia	Moravskoslezský kraj	CZ080	Women	150.4	0.14	124.4	0.12
2002-2004	France	Paris	FR101	Men	85.6	0.09	158.9	0.17
2002-2004	France	Paris	FR101	Women	68.5	0.08	50.1	0.06
2002-2004	France	Seine-et-Marne	FR102	Men	112.1	0.11	220	0.24
2002-2004	France	Seine-et-Marne	FR102	Women	77.2	0.09	64.7	0.08
2002-2004	France	Yvelines	FR103	Men	89.6	0.11	180.8	0.24
2002-2004	France	Yvelines	FR103	Women	67.1	0.09	53	0.07
2002-2004	France	Essonne	FR104	Men	92	0.11	190.8	0.24
2002-2004	France	Essonne	FR104	Women	67	0.09	58.3	0.08
2002-2004	France	Hauts-de-Seine	FR105	Men	88.4	0.1	179.4	0.21
2002-2004	France	Hauts-de-Seine	FR105	Women	67.7	0.08	57.2	0.07
2002-2004	France	Seine-Saint-Denis	FR106	Men	106.7	0.12	209.7	0.24
2002-2004	France	Seine-Saint-Denis	FR106	Women	80.5	0.11	67.1	0.09
2002-2004	France	Val-de-Marne	FR107	Men	101	0.11	186.3	0.21
2002-2004	France	Val-de-Marne	FR107	Women	74.1	0.09	56.1	0.07
2002-2004	France	Val-d'Oise	FR108	Men	101.1	0.11	217.7	0.26
2002-2004	France	Val-d'Oise	FR108	Women	79.3	0.1	65.8	0.09
2002-2004	France	Cher	FRB01	Men	129.2	0.1	262.4	0.21
2002-2004	France	Cher	FRB01	Women	77.8	0.07	64.8	0.06
2002-2004	France	Eure-et-Loir	FRB02	Men	109	0.1	241	0.22
2002-2004	France	Eure-et-Loir	FRB02	Women	71.3	0.07	67.8	0.07
2002-2004	France	Indre	FRB03	Men	124.6	0.09	251.2	0.19
2002-2004	France	Indre	FRB03	Women	75.8	0.07	68.5	0.06
2002-2004	France	Indre-et-Loire	FRB04	Men	89.4	0.08	229.6	0.21
2002-2004	France	Indre-et-Loire	FRB04	Women	67.8	0.07	61.4	0.07
2002-2004	France	Loir-et-Cher	FRB05	Men	106.3	0.09	235.9	0.19
2002-2004	France	Loir-et-Cher	FRB05	Women	69.2	0.06	70	0.06
2002-2004	France	Loiret	FRB06	Men	97.3	0.09	218.7	0.21
2002-2004	France	Loiret	FRB06	Women	72.1	0.08	63.5	0.07
2002-2004	France	Côte-d?Or	FRC11	Men	107.1	0.1	225.9	0.21
2002-2004	France	Côte-d?Or	FRC11	Women	66	0.07	53.8	0.06
2002-2004	France	Nièvre	FRC12	Men	138.4	0.1	295.2	0.21
2002-2004	France	Nièvre	FRC12	Women	77.3	0.07	72.9	0.06
2002-2004	France	Saône-et-Loire	FRC13	Men	109.1	0.09	245.1	0.21
2002-2004	France	Saône-et-Loire	FRC13	Women	68.1	0.07	62.7	0.06
2002-2004	France	Yonne	FRC14	Men	117.5	0.09	269.5	0.21
2002-2004	France	Yonne	FRC14	Women	78.7	0.07	71.8	0.06
2002-2004	France	Doubs	FRC21	Men	107	0.11	218.3	0.23
2002-2004	France	Doubs	FRC21	Women	72.4	0.09	61.8	0.08
2002-2004	France	Jura	FRC22	Men	117.5	0.1	243.7	0.21
2002-2004	France	Jura	FRC22	Women	68.8	0.07	54.1	0.06
2002-2004	France	Haute-Saône	FRC23	Men	106.3	0.09	256.2	0.22
2002-2004	France	Haute-Saône	FRC23	Women	72.8	0.08	60.5	0.06
2002-2004	France	Territoire de Belfort	FRC24	Men	120.4	0.11	275.2	0.26
2002-2004	France	Territoire de Belfort	FRC24	Women	71.9	0.08	80.8	0.09
2002-2004	France	Calvados	FRD11	Men	113.9	0.1	250.8	0.23
2002-2004	France	Calvados	FRD11	Women	68.4	0.08	58.9	0.07
2002-2004	France	Manche	FRD12	Men	98.8	0.09	263.2	0.23
2002-2004	France	Manche	FRD12	Women	68.1	0.07	62.3	0.06
2002-2004	France	Orne	FRD13	Men	109.9	0.1	239.9	0.21
2002-2004	France	Orne	FRD13	Women	72.7	0.07	58.3	0.06
2002-2004	France	Eure	FRD21	Men	118.6	0.1	280.1	0.25
2002-2004	France	Eure	FRD21	Women	79.7	0.08	71.1	0.08
2002-2004	France	Seine-Maritime	FRD22	Men	120.9	0.1	282	0.25
2002-2004	France	Seine-Maritime	FRD22	Women	78	0.08	66.3	0.07
2002-2004	France	Nord	FRE11	Men	147.8	0.12	328.8	0.27
2002-2004	France	Nord	FRE11	Women	98.5	0.1	87.3	0.09
2002-2004	France	Pas-de-Calais	FRE12	Men	156	0.11	365.6	0.28
2002-2004	France	Pas-de-Calais	FRE12	Women	98.9	0.1	85.3	0.09
2002-2004	France	Aisne	FRE21	Men	136.2	0.1	309.1	0.24
2002-2004	France	Aisne	FRE21	Women	84.8	0.08	75.1	0.07
2002-2004	France	Oise	FRE22	Men	115.1	0.11	256.3	0.26
2002-2004	France	Oise	FRE22	Women	79.8	0.09	68.6	0.08
2002-2004	France	Somme	FRE23	Men	133.1	0.1	295.4	0.24
2002-2004	France	Somme	FRE23	Women	91.7	0.09	76.8	0.07
2002-2004	France	Bas-Rhin	FRF11	Men	117.8	0.12	217	0.23
2002-2004	France	Bas-Rhin	FRF11	Women	71.2	0.08	56.7	0.06
2002-2004	France	Haut-Rhin	FRF12	Men	112.5	0.12	235	0.25
2002-2004	France	Haut-Rhin	FRF12	Women	78.9	0.09	63.7	0.07
2002-2004	France	Ardennes	FRF21	Men	134.4	0.11	311.6	0.25
2002-2004	France	Ardennes	FRF21	Women	91.8	0.09	82.2	0.08
2002-2004	France	Aube	FRF22	Men	119.6	0.1	253.5	0.22
2002-2004	France	Aube	FRF22	Women	77.1	0.08	61.3	0.06
2002-2004	France	Marne	FRF23	Men	118.3	0.1	259.2	0.24
2002-2004	France	Marne	FRF23	Women	80.1	0.08	67.9	0.07
2002-2004	France	Haute-Marne	FRF24	Men	119.6	0.1	279.2	0.23
2002-2004	France	Haute-Marne	FRF24	Women	73.1	0.07	68.1	0.07
2002-2004	France	Meurthe-et-Moselle	FRF31	Men	115.3	0.1	258.8	0.24
2002-2004	France	Meurthe-et-Moselle	FRF31	Women	84.6	0.09	67.6	0.07
2002-2004	France	Meuse	FRF32	Men	134.3	0.1	281	0.23
2002-2004	France	Meuse	FRF32	Women	76.2	0.07	79.8	0.07
2002-2004	France	Moselle	FRF33	Men	126	0.12	243.2	0.24
2002-2004	France	Moselle	FRF33	Women	79.9	0.09	75.8	0.09
2002-2004	France	Vosges	FRF34	Men	121.6	0.1	272.8	0.24
2002-2004	France	Vosges	FRF34	Women	82.2	0.08	70.6	0.07
2002-2004	France	Loire-Atlantique	FRG01	Men	106.1	0.1	250.8	0.24
2002-2004	France	Loire-Atlantique	FRG01	Women	70.5	0.08	59.2	0.07
2002-2004	France	Maine-et-Loire	FRG02	Men	105.5	0.1	230.8	0.22
2002-2004	France	Maine-et-Loire	FRG02	Women	69.5	0.07	54.9	0.06
2002-2004	France	Mayenne	FRG03	Men	99.1	0.09	212.1	0.2
2002-2004	France	Mayenne	FRG03	Women	71.3	0.07	53.7	0.06
2002-2004	France	Sarthe	FRG04	Men	104.1	0.09	241.8	0.21
2002-2004	France	Sarthe	FRG04	Women	68.8	0.07	60.5	0.06
2002-2004	France	Vendée	FRG05	Men	101	0.09	235.9	0.21
2002-2004	France	Vendée	FRG05	Women	67.9	0.08	57.3	0.06
2002-2004	France	Côtes-d?Armor	FRH01	Men	113.9	0.09	294.6	0.24
2002-2004	France	Côtes-d?Armor	FRH01	Women	69.6	0.07	71.8	0.07
2002-2004	France	Finistère	FRH02	Men	119.8	0.09	307.4	0.24
2002-2004	France	Finistère	FRH02	Women	68.8	0.07	72.7	0.07
2002-2004	France	Ille-et-Vilaine	FRH03	Men	99	0.1	234.6	0.24
2002-2004	France	Ille-et-Vilaine	FRH03	Women	66.7	0.08	59.5	0.07
2002-2004	France	Morbihan	FRH04	Men	109.9	0.09	292.6	0.25
2002-2004	France	Morbihan	FRH04	Women	69.3	0.07	70.8	0.07
2002-2004	France	Dordogne	FRI11	Men	119.4	0.09	234.6	0.18
2002-2004	France	Dordogne	FRI11	Women	67.7	0.06	62.6	0.05
2002-2004	France	Gironde	FRI12	Men	106.7	0.1	222.8	0.21
2002-2004	France	Gironde	FRI12	Women	70.7	0.08	61.4	0.07
2002-2004	France	Landes	FRI13	Men	107.1	0.09	214	0.19
2002-2004	France	Landes	FRI13	Women	74	0.08	55.6	0.06
2002-2004	France	Lot-et-Garonne	FRI14	Men	97.6	0.08	201.1	0.17
2002-2004	France	Lot-et-Garonne	FRI14	Women	66.5	0.07	59	0.06
2002-2004	France	Pyrénées-Atlantiques	FRI15	Men	106.9	0.09	203.6	0.18
2002-2004	France	Pyrénées-Atlantiques	FRI15	Women	70.4	0.07	52.6	0.05
2002-2004	France	Corrèze	FRI21	Men	111.2	0.09	223.3	0.17
2002-2004	France	Corrèze	FRI21	Women	71.9	0.06	62.6	0.05
2002-2004	France	Creuse	FRI22	Men	136.9	0.09	260.1	0.17
2002-2004	France	Creuse	FRI22	Women	73.8	0.06	61.5	0.04
2002-2004	France	Haute-Vienne	FRI23	Men	112.1	0.09	231.1	0.19
2002-2004	France	Haute-Vienne	FRI23	Women	69	0.07	57	0.05
2002-2004	France	Charente	FRI31	Men	94.5	0.08	221.3	0.19
2002-2004	France	Charente	FRI31	Women	68.5	0.07	63.3	0.06
2002-2004	France	Charente-Maritime	FRI32	Men	98.7	0.08	249	0.21
2002-2004	France	Charente-Maritime	FRI32	Women	64.6	0.07	62.4	0.06
2002-2004	France	Deux-Sèvres	FRI33	Men	103.8	0.09	224.8	0.19
2002-2004	France	Deux-Sèvres	FRI33	Women	70.8	0.07	51	0.05
2002-2004	France	Vienne	FRI34	Men	105.8	0.09	228.5	0.2
2002-2004	France	Vienne	FRI34	Women	67.3	0.07	58	0.06
2002-2004	France	Aude	FRJ11	Men	98.5	0.08	226.1	0.18
2002-2004	France	Aude	FRJ11	Women	71.9	0.07	56.3	0.05
2002-2004	France	Gard	FRJ12	Men	97.8	0.09	228.3	0.21
2002-2004	France	Gard	FRJ12	Women	73.7	0.08	64.6	0.07
2002-2004	France	Hérault	FRJ13	Men	99.6	0.09	225.4	0.21
2002-2004	France	Hérault	FRJ13	Women	64.7	0.07	62.6	0.07
2002-2004	France	Lozère	FRJ14	Men	101.2	0.08	236	0.18
2002-2004	France	Lozère	FRJ14	Women	96.9	0.08	53.4	0.04
2002-2004	France	Pyrénées-Orientales	FRJ15	Men	112.8	0.09	244.9	0.19
2002-2004	France	Pyrénées-Orientales	FRJ15	Women	68	0.07	58.8	0.06
2002-2004	France	Ariège	FRJ21	Men	110.1	0.08	226.1	0.17
2002-2004	France	Ariège	FRJ21	Women	80.9	0.07	68.8	0.06
2002-2004	France	Aveyron	FRJ22	Men	97.6	0.08	182.1	0.15
2002-2004	France	Aveyron	FRJ22	Women	66.6	0.06	51.6	0.04
2002-2004	France	Haute-Garonne	FRJ23	Men	91.1	0.09	169.9	0.17
2002-2004	France	Haute-Garonne	FRJ23	Women	61.2	0.07	48	0.06
2002-2004	France	Gers	FRJ24	Men	97.3	0.08	184.2	0.15
2002-2004	France	Gers	FRJ24	Women	68.7	0.06	51.3	0.05
2002-2004	France	Lot	FRJ25	Men	98.5	0.09	188.1	0.16
2002-2004	France	Lot	FRJ25	Women	62	0.06	58	0.05
2002-2004	France	Hautes-Pyrénées	FRJ26	Men	99.4	0.08	232.6	0.19
2002-2004	France	Hautes-Pyrénées	FRJ26	Women	64.3	0.06	57.5	0.05
2002-2004	France	Tarn	FRJ27	Men	90.7	0.08	185.5	0.16
2002-2004	France	Tarn	FRJ27	Women	66	0.06	55	0.05
2002-2004	France	Tarn-et-Garonne	FRJ28	Men	84.7	0.07	190.2	0.17
2002-2004	France	Tarn-et-Garonne	FRJ28	Women	57.8	0.06	54.4	0.05
2002-2004	France	Allier	FRK11	Men	125.4	0.09	270.2	0.2
2002-2004	France	Allier	FRK11	Women	70.8	0.06	70.5	0.06
2002-2004	France	Cantal	FRK12	Men	108.1	0.08	230.3	0.18
2002-2004	France	Cantal	FRK12	Women	72.9	0.07	46.2	0.04
2002-2004	France	Haute-Loire	FRK13	Men	118.9	0.1	232.8	0.19
2002-2004	France	Haute-Loire	FRK13	Women	75	0.07	50.3	0.05
2002-2004	France	Puy-de-Dôme	FRK14	Men	121.8	0.1	246.9	0.22
2002-2004	France	Puy-de-Dôme	FRK14	Women	70.9	0.07	55.5	0.06
2002-2004	France	Ain	FRK21	Men	99.6	0.1	202.5	0.21
2002-2004	France	Ain	FRK21	Women	57.2	0.07	50.9	0.06
2002-2004	France	Ardèche	FRK22	Men	105.4	0.09	221.8	0.19
2002-2004	France	Ardèche	FRK22	Women	62.6	0.06	53.5	0.05
2002-2004	France	Drôme	FRK23	Men	99.4	0.09	206.1	0.2
2002-2004	France	Drôme	FRK23	Women	64.4	0.07	57.9	0.06
2002-2004	France	Isère	FRK24	Men	91.7	0.1	201.5	0.22
2002-2004	France	Isère	FRK24	Women	65	0.08	53.5	0.07
2002-2004	France	Loire	FRK25	Men	108.1	0.09	229.8	0.2
2002-2004	France	Loire	FRK25	Women	68.4	0.07	55.4	0.06
2002-2004	France	Rhône	FRK26	Men	96.9	0.1	194.5	0.2
2002-2004	France	Rhône	FRK26	Women	68.9	0.08	51	0.06
2002-2004	France	Savoie	FRK27	Men	92.7	0.09	206.1	0.21
2002-2004	France	Savoie	FRK27	Women	70.2	0.08	51.8	0.06
2002-2004	France	Haute-Savoie	FRK28	Men	93.9	0.1	212.4	0.24
2002-2004	France	Haute-Savoie	FRK28	Women	60.8	0.08	58.5	0.08
2002-2004	France	Alpes-de-Haute-Provence	FRL01	Men	105	0.09	242.3	0.22
2002-2004	France	Alpes-de-Haute-Provence	FRL01	Women	69.6	0.07	57.9	0.06
2002-2004	France	Hautes-Alpes	FRL02	Men	95.8	0.08	220.2	0.2
2002-2004	France	Hautes-Alpes	FRL02	Women	63.3	0.07	58	0.07
2002-2004	France	Alpes-Maritimes	FRL03	Men	94.9	0.08	184.6	0.16
2002-2004	France	Alpes-Maritimes	FRL03	Women	64.2	0.06	57.6	0.05
2002-2004	France	Bouches-du-Rhône	FRL04	Men	108.4	0.1	223.8	0.21
2002-2004	France	Bouches-du-Rhône	FRL04	Women	71.2	0.08	62.8	0.07
2002-2004	France	Var	FRL05	Men	103.8	0.09	225.4	0.2
2002-2004	France	Var	FRL05	Women	69.2	0.07	60.9	0.06
2002-2004	France	Vaucluse	FRL06	Men	102.4	0.09	232.3	0.22
2002-2004	France	Vaucluse	FRL06	Women	66.6	0.07	60.9	0.07
2002-2004	France	Corse-du-Sud	FRM01	Men	94	0.09	235.8	0.22
2002-2004	France	Corse-du-Sud	FRM01	Women	71.2	0.08	64.2	0.07
2002-2004	Germany	Saar	DE1001	Men	184.8	0.17	247.3	0.22
2002-2004	Germany	Saar	DE1001	Women	109.9	0.09	93.6	0.08
2002-2004	Germany	Schleswig-Holstein Mitte	DE101	Men	176.4	0.17	217.2	0.21
2002-2004	Germany	Schleswig-Holstein Mitte	DE101	Women	110.3	0.1	83.9	0.07
2002-2004	Germany	Schleswig-Holstein Nord	DE102	Men	173.2	0.17	225.5	0.22
2002-2004	Germany	Schleswig-Holstein Nord	DE102	Women	109.4	0.09	83.2	0.07
2002-2004	Germany	Schleswig-Holstein Ost	DE103	Men	173.8	0.16	229.8	0.21
2002-2004	Germany	Schleswig-Holstein Ost	DE103	Women	109	0.09	80.6	0.07
2002-2004	Germany	Schleswig-Holstein Süd	DE104	Men	157.5	0.17	196.3	0.21
2002-2004	Germany	Schleswig-Holstein Süd	DE104	Women	101.1	0.1	76.4	0.07
2002-2004	Germany	Schleswig-Holstein Süd-West	DE105	Men	178.6	0.17	230.6	0.22
2002-2004	Germany	Schleswig-Holstein Süd-West	DE105	Women	120.1	0.1	83.7	0.07
2002-2004	Germany	Berlin	DE1101	Men	209.7	0.22	201	0.21
2002-2004	Germany	Berlin	DE1101	Women	122.1	0.11	77.7	0.07
2002-2004	Germany	Havelland-Fläming	DE1201	Men	198.9	0.21	247.6	0.26
2002-2004	Germany	Havelland-Fläming	DE1201	Women	102	0.1	83.4	0.09
2002-2004	Germany	Lausitz-Spreewald	DE1202	Men	223.5	0.21	275.2	0.26
2002-2004	Germany	Lausitz-Spreewald	DE1202	Women	101.7	0.1	93.3	0.09
2002-2004	Germany	Oderland-Spree	DE1203	Men	199.6	0.21	277.7	0.29
2002-2004	Germany	Oderland-Spree	DE1203	Women	95.1	0.1	91	0.1
2002-2004	Germany	Prignitz-Oberhavel	DE1204	Men	207.7	0.21	271.3	0.27
2002-2004	Germany	Prignitz-Oberhavel	DE1204	Women	105.9	0.1	93.4	0.09
2002-2004	Germany	Uckermark-Barnim	DE1205	Men	212.3	0.21	296.6	0.3
2002-2004	Germany	Uckermark-Barnim	DE1205	Women	106.5	0.11	102.8	0.11
2002-2004	Germany	Mecklenburgische Seenplatte	DE1301	Men	244.4	0.24	290.5	0.29
2002-2004	Germany	Mecklenburgische Seenplatte	DE1301	Women	104.2	0.12	93.9	0.11
2002-2004	Germany	Mittleres Mecklenburg/Rostock	DE1302	Men	211.7	0.23	264.8	0.28
2002-2004	Germany	Mittleres Mecklenburg/Rostock	DE1302	Women	102.5	0.11	88.4	0.1
2002-2004	Germany	Vorpommern	DE1303	Men	243	0.24	281.8	0.28
2002-2004	Germany	Vorpommern	DE1303	Women	117.9	0.12	95.8	0.1
2002-2004	Germany	Westmecklenburg	DE1304	Men	232.7	0.23	278.9	0.27
2002-2004	Germany	Westmecklenburg	DE1304	Women	102.3	0.1	87	0.09
2002-2004	Germany	Oberes Elbtal/Osterzgebirge	DE1401	Men	169.9	0.18	211.1	0.22
2002-2004	Germany	Oberes Elbtal/Osterzgebirge	DE1401	Women	88.6	0.08	69.8	0.07
2002-2004	Germany	Oberlausitz-Niederschlesien	DE1402	Men	203.6	0.19	256.6	0.25
2002-2004	Germany	Oberlausitz-Niederschlesien	DE1402	Women	95.6	0.09	75.7	0.07
2002-2004	Germany	Südsachsen	DE1403	Men	190.5	0.17	260.2	0.24
2002-2004	Germany	Südsachsen	DE1403	Women	91.8	0.08	86.6	0.08
2002-2004	Germany	Westsachsen	DE1404	Men	188.5	0.18	260.5	0.25
2002-2004	Germany	Westsachsen	DE1404	Women	98.7	0.09	91.4	0.09
2002-2004	Germany	Altmark	DE1501	Men	246.5	0.21	297.8	0.26
2002-2004	Germany	Altmark	DE1501	Women	114.8	0.11	103.8	0.1
2002-2004	Germany	Anhalt-Bitterfeld-Wittenberg	DE1502	Men	216.3	0.2	277.3	0.26
2002-2004	Germany	Anhalt-Bitterfeld-Wittenberg	DE1502	Women	95.2	0.09	94.8	0.09
2002-2004	Germany	Halle/S.	DE1503	Men	203.3	0.19	279.1	0.25
2002-2004	Germany	Halle/S.	DE1503	Women	101.8	0.1	94.4	0.09
2002-2004	Germany	Magdeburg	DE1504	Men	218.7	0.19	285.9	0.26
2002-2004	Germany	Magdeburg	DE1504	Women	103.4	0.09	96.8	0.09
2002-2004	Germany	Mittelthüringen	DE1601	Men	190.5	0.18	256.8	0.24
2002-2004	Germany	Mittelthüringen	DE1601	Women	99.6	0.09	90.1	0.09
2002-2004	Germany	Nordthüringen	DE1602	Men	194.1	0.18	257.5	0.24
2002-2004	Germany	Nordthüringen	DE1602	Women	100.2	0.1	92.6	0.09
2002-2004	Germany	Ostthüringen	DE1603	Men	186.2	0.18	234.8	0.23
2002-2004	Germany	Ostthüringen	DE1603	Women	90.5	0.09	78.9	0.08
2002-2004	Germany	Südthüringen	DE1604	Men	187.6	0.18	262.2	0.25
2002-2004	Germany	Südthüringen	DE1604	Women	100.7	0.09	95.6	0.09
2002-2004	Germany	Hamburg	DE201	Men	177	0.16	200	0.18
2002-2004	Germany	Hamburg	DE201	Women	113	0.09	81.4	0.07
2002-2004	Germany	Braunschweig	DE301	Men	182	0.17	230.7	0.21
2002-2004	Germany	Braunschweig	DE301	Women	106.5	0.09	82.1	0.07
2002-2004	Germany	Bremen-Umland	DE302	Men	179.5	0.17	221.8	0.22
2002-2004	Germany	Bremen-Umland	DE302	Women	101	0.09	71.5	0.06
2002-2004	Germany	Bremerhaven	DE303	Men	201.5	0.18	228.6	0.2
2002-2004	Germany	Bremerhaven	DE303	Women	119	0.1	84.8	0.07
2002-2004	Germany	Emsland	DE304	Men	175.6	0.18	215.3	0.22
2002-2004	Germany	Emsland	DE304	Women	102.3	0.1	72.3	0.07
2002-2004	Germany	Göttingen	DE305	Men	178.2	0.16	210	0.19
2002-2004	Germany	Göttingen	DE305	Women	103.8	0.08	74.6	0.06
2002-2004	Germany	Hamburg-Umland-Süd	DE306	Men	164	0.17	198.9	0.2
2002-2004	Germany	Hamburg-Umland-Süd	DE306	Women	100.5	0.1	74.3	0.07
2002-2004	Germany	Hannover	DE307	Men	185.4	0.17	220.9	0.21
2002-2004	Germany	Hannover	DE307	Women	106.8	0.09	76.2	0.07
2002-2004	Germany	Hildesheim	DE308	Men	193	0.17	221.6	0.2
2002-2004	Germany	Hildesheim	DE308	Women	105.9	0.08	76.8	0.06
2002-2004	Germany	Lüneburg	DE309	Men	196.9	0.17	243.5	0.21
2002-2004	Germany	Lüneburg	DE309	Women	110.4	0.09	90.4	0.07
2002-2004	Germany	Oldenburg	DE310	Men	160.7	0.16	211.2	0.21
2002-2004	Germany	Oldenburg	DE310	Women	101.6	0.1	71.2	0.07
2002-2004	Germany	Osnabrück	DE311	Men	175.8	0.18	199	0.2
2002-2004	Germany	Osnabrück	DE311	Women	105.6	0.1	64.4	0.06
2002-2004	Germany	Ost-Friesland	DE312	Men	190.1	0.18	234.1	0.22
2002-2004	Germany	Ost-Friesland	DE312	Women	110.6	0.1	78.3	0.07
2002-2004	Germany	Südheide	DE313	Men	173.4	0.16	231.3	0.21
2002-2004	Germany	Südheide	DE313	Women	108.1	0.09	86.8	0.07
2002-2004	Germany	Bremen	DE401	Men	221.6	0.2	230.7	0.2
2002-2004	Germany	Bremen	DE401	Women	127.7	0.11	80.6	0.07
2002-2004	Germany	Aachen	DE501	Men	190.1	0.18	213.2	0.2
2002-2004	Germany	Aachen	DE501	Women	113.1	0.1	80.7	0.07
2002-2004	Germany	Arnsberg	DE502	Men	199.6	0.18	217.3	0.2
2002-2004	Germany	Arnsberg	DE502	Women	110.9	0.1	75.4	0.07
2002-2004	Germany	Bielefeld	DE503	Men	184.9	0.18	189.1	0.18
2002-2004	Germany	Bielefeld	DE503	Women	106.5	0.1	66.4	0.06
2002-2004	Germany	Bochum/Hagen	DE504	Men	210.6	0.19	231.3	0.2
2002-2004	Germany	Bochum/Hagen	DE504	Women	125.3	0.11	80	0.07
2002-2004	Germany	Bonn	DE505	Men	181.9	0.19	178.8	0.18
2002-2004	Germany	Bonn	DE505	Women	108.7	0.1	73	0.07
2002-2004	Germany	Dortmund	DE506	Men	215.1	0.2	226.1	0.21
2002-2004	Germany	Dortmund	DE506	Women	125.4	0.11	86	0.08
2002-2004	Germany	Duisburg/Essen	DE507	Men	220.5	0.2	219.3	0.19
2002-2004	Germany	Duisburg/Essen	DE507	Women	132.2	0.11	83	0.07
2002-2004	Germany	Düsseldorf	DE508	Men	197.6	0.19	201.2	0.2
2002-2004	Germany	Düsseldorf	DE508	Women	120.2	0.11	77.8	0.07
2002-2004	Germany	Emscher-Lippe	DE509	Men	224.1	0.19	244.3	0.21
2002-2004	Germany	Emscher-Lippe	DE509	Women	133.1	0.11	90.6	0.08
2002-2004	Germany	Köln	DE510	Men	188.9	0.19	195.8	0.2
2002-2004	Germany	Köln	DE510	Women	121.7	0.11	81.4	0.08
2002-2004	Germany	Münster	DE511	Men	182.1	0.19	187.7	0.19
2002-2004	Germany	Münster	DE511	Women	107.2	0.11	65.4	0.06
2002-2004	Germany	Paderborn	DE512	Men	176	0.18	205.6	0.2
2002-2004	Germany	Paderborn	DE512	Women	106.3	0.1	72	0.07
2002-2004	Germany	Siegen	DE513	Men	178.6	0.18	202	0.21
2002-2004	Germany	Siegen	DE513	Women	108.1	0.1	68.3	0.06
2002-2004	Germany	Mittelhessen	DE601	Men	168.3	0.16	224.1	0.21
2002-2004	Germany	Mittelhessen	DE601	Women	95.8	0.09	72.3	0.07
2002-2004	Germany	Nordhessen	DE602	Men	172.6	0.15	213.7	0.19
2002-2004	Germany	Nordhessen	DE602	Women	101.7	0.09	74.7	0.06
2002-2004	Germany	Osthessen	DE603	Men	158	0.15	192.2	0.18
2002-2004	Germany	Osthessen	DE603	Women	81.3	0.08	61.6	0.06
2002-2004	Germany	Rhein-Main	DE604	Men	161.7	0.17	187	0.19
2002-2004	Germany	Rhein-Main	DE604	Women	100.3	0.1	71.5	0.07
2002-2004	Germany	Starkenburg	DE605	Men	161.1	0.16	201.8	0.2
2002-2004	Germany	Starkenburg	DE605	Women	98.6	0.09	70.2	0.07
2002-2004	Germany	Mittelrhein-Westerwald	DE701	Men	185.4	0.17	214.4	0.2
2002-2004	Germany	Mittelrhein-Westerwald	DE701	Women	110.5	0.09	76.8	0.07
2002-2004	Germany	Rheinhessen-Nahe	DE702	Men	183.1	0.18	195.5	0.19
2002-2004	Germany	Rheinhessen-Nahe	DE702	Women	108.2	0.1	72.3	0.07
2002-2004	Germany	Rheinpfalz	DE703	Men	178.6	0.18	207.6	0.21
2002-2004	Germany	Rheinpfalz	DE703	Women	107.1	0.1	78.4	0.07
2002-2004	Germany	Trier	DE704	Men	184.2	0.17	213.8	0.2
2002-2004	Germany	Trier	DE704	Women	100.3	0.09	68.5	0.06
2002-2004	Germany	Westpfalz	DE705	Men	197.6	0.18	230.3	0.21
2002-2004	Germany	Westpfalz	DE705	Women	112.9	0.1	86.1	0.07
2002-2004	Germany	Bodensee-Oberschwaben	DE801	Men	154.1	0.17	165.4	0.18
2002-2004	Germany	Bodensee-Oberschwaben	DE801	Women	99.1	0.09	63.1	0.06
2002-2004	Germany	Donau-Iller (BW)	DE802	Men	156.5	0.17	173.1	0.18
2002-2004	Germany	Donau-Iller (BW)	DE802	Women	88	0.09	56.6	0.06
2002-2004	Germany	Franken	DE803	Men	159.8	0.16	193.2	0.2
2002-2004	Germany	Franken	DE803	Women	90.1	0.09	65.4	0.06
2002-2004	Germany	Hochrhein-Bodensee	DE804	Men	160.7	0.18	177	0.19
2002-2004	Germany	Hochrhein-Bodensee	DE804	Women	90.1	0.09	61.6	0.06
2002-2004	Germany	Mittlerer Oberrhein	DE805	Men	155.1	0.16	195.3	0.2
2002-2004	Germany	Mittlerer Oberrhein	DE805	Women	97.3	0.09	71.1	0.07
2002-2004	Germany	Neckar-Alb	DE806	Men	154	0.17	174.9	0.2
2002-2004	Germany	Neckar-Alb	DE806	Women	81.6	0.08	55.4	0.06
2002-2004	Germany	Nordschwarzwald	DE807	Men	158.4	0.17	189.7	0.2
2002-2004	Germany	Nordschwarzwald	DE807	Women	90.1	0.09	62.2	0.06
2002-2004	Germany	Ostwürttemberg	DE808	Men	162.6	0.16	199.2	0.2
2002-2004	Germany	Ostwürttemberg	DE808	Women	91.6	0.09	65.7	0.06
2002-2004	Germany	Schwarzwald-Baar-Heuberg	DE809	Men	157.3	0.17	188.9	0.2
2002-2004	Germany	Schwarzwald-Baar-Heuberg	DE809	Women	91.4	0.09	60.2	0.06
2002-2004	Germany	Stuttgart	DE810	Men	150.3	0.17	174.3	0.2
2002-2004	Germany	Stuttgart	DE810	Women	88.9	0.1	58.9	0.06
2002-2004	Germany	Südlicher Oberrhein	DE811	Men	156.9	0.17	177.4	0.19
2002-2004	Germany	Südlicher Oberrhein	DE811	Women	93.2	0.09	60.1	0.06
2002-2004	Germany	Unterer Neckar	DE812	Men	170.1	0.17	210.7	0.21
2002-2004	Germany	Unterer Neckar	DE812	Women	102	0.1	75.3	0.07
2002-2004	Germany	Allgäu	DE901	Men	161.9	0.16	174.2	0.17
2002-2004	Germany	Allgäu	DE901	Women	94	0.08	67.4	0.06
2002-2004	Germany	Augsburg	DE902	Men	174.1	0.17	206.6	0.2
2002-2004	Germany	Augsburg	DE902	Women	94.8	0.09	71.3	0.07
2002-2004	Germany	Bayerischer Untermain	DE903	Men	154.7	0.17	186.6	0.2
2002-2004	Germany	Bayerischer Untermain	DE903	Women	89.2	0.09	65	0.07
2002-2004	Germany	Donau-Iller (BY)	DE904	Men	178.9	0.18	191.4	0.19
2002-2004	Germany	Donau-Iller (BY)	DE904	Women	98.3	0.09	67.3	0.06
2002-2004	Germany	Donau-Wald	DE905	Men	196.1	0.18	226.5	0.21
2002-2004	Germany	Donau-Wald	DE905	Women	97.5	0.09	72.7	0.07
2002-2004	Germany	Industrieregion Mittelfranken	DE906	Men	178.4	0.17	228.5	0.22
2002-2004	Germany	Industrieregion Mittelfranken	DE906	Women	104.8	0.1	82.6	0.08
2002-2004	Germany	Ingolstadt	DE907	Men	167	0.18	200.6	0.21
2002-2004	Germany	Ingolstadt	DE907	Women	93.4	0.09	64.3	0.06
2002-2004	Germany	Landshut	DE908	Men	173.5	0.17	203.7	0.2
2002-2004	Germany	Landshut	DE908	Women	101.1	0.09	80.5	0.07
2002-2004	Germany	Main-Rhön	DE909	Men	177.5	0.16	207.8	0.19
2002-2004	Germany	Main-Rhön	DE909	Women	98.3	0.09	73	0.07
2002-2004	Germany	München	DE910	Men	153.9	0.18	175.7	0.2
2002-2004	Germany	München	DE910	Women	100.4	0.11	62.4	0.06
2002-2004	Germany	Oberfranken-Ost	DE911	Men	208.7	0.18	237.6	0.2
2002-2004	Germany	Oberfranken-Ost	DE911	Women	108.7	0.09	81.8	0.07
2002-2004	Germany	Oberfranken-West	DE912	Men	191.3	0.18	246.8	0.23
2002-2004	Germany	Oberfranken-West	DE912	Women	97.8	0.09	80	0.08
2002-2004	Germany	Oberland	DE913	Men	158.4	0.16	181.7	0.18
2002-2004	Germany	Oberland	DE913	Women	94.6	0.09	62.8	0.06
2002-2004	Germany	Oberpfalz-Nord	DE914	Men	203.6	0.18	257.2	0.23
2002-2004	Germany	Oberpfalz-Nord	DE914	Women	103.3	0.09	80.5	0.07
2002-2004	Germany	Regensburg	DE915	Men	174.4	0.17	216	0.21
2002-2004	Germany	Regensburg	DE915	Women	100.1	0.1	67.5	0.06
2002-2004	Germany	Südostoberbayern	DE916	Men	177	0.17	181.5	0.18
2002-2004	Germany	Südostoberbayern	DE916	Women	104.1	0.09	67.4	0.06
2002-2004	Germany	Westmittelfranken	DE917	Men	186.3	0.18	208.2	0.2
2002-2004	Germany	Westmittelfranken	DE917	Women	101.4	0.09	70.4	0.06
2002-2004	Germany	Würzburg	DE918	Men	168.4	0.17	189.1	0.19
2002-2004	Germany	Würzburg	DE918	Women	99.6	0.09	64.3	0.06
2002-2004	Italy	Torino	IT01	Men	113.4	0.12	215.1	0.22
2002-2004	Italy	Torino	IT01	Women	82	0.09	62.6	0.07
2002-2004	Italy	Vercelli	IT02	Men	131.8	0.11	250.8	0.21
2002-2004	Italy	Vercelli	IT02	Women	88	0.08	68.3	0.06
2002-2004	Italy	Novara	IT03	Men	116.5	0.11	240.2	0.22
2002-2004	Italy	Novara	IT03	Women	82.6	0.08	65.4	0.06
2002-2004	Italy	Cuneo	IT04	Men	109.6	0.1	221.1	0.19
2002-2004	Italy	Cuneo	IT04	Women	81.1	0.07	71.3	0.07
2002-2004	Italy	Asti	IT05	Men	118.4	0.1	210.4	0.17
2002-2004	Italy	Asti	IT05	Women	81.1	0.07	59.2	0.05
2002-2004	Italy	Alessandria	IT06	Men	118.9	0.09	215.5	0.17
2002-2004	Italy	Alessandria	IT06	Women	88.4	0.07	68.6	0.05
2002-2004	Italy	Valle d'Aosta/Vallée d'Aoste	IT07	Men	133.5	0.12	276.7	0.25
2002-2004	Italy	Valle d'Aosta/Vallée d'Aoste	IT07	Women	86.9	0.09	76.7	0.08
2002-2004	Italy	Imperia	IT08	Men	111.1	0.1	191.9	0.16
2002-2004	Italy	Imperia	IT08	Women	81.1	0.08	61.6	0.06
2002-2004	Italy	Savona	IT09	Men	111.5	0.1	198.6	0.17
2002-2004	Italy	Savona	IT09	Women	82.6	0.07	55.5	0.05
2002-2004	Italy	Genova	IT10	Men	107.8	0.09	179.1	0.15
2002-2004	Italy	Genova	IT10	Women	79.7	0.07	55.8	0.05
2002-2004	Italy	La Spezia	IT11	Men	109.4	0.09	201.2	0.17
2002-2004	Italy	La Spezia	IT11	Women	74.8	0.06	55.3	0.05
2002-2004	Italy	South-West Sardine	IT112	Men	113.1	0.11	238.9	0.23
2002-2004	Italy	South-West Sardine	IT112	Women	76.4	0.09	53	0.07
2002-2004	Italy	Foggia and Bari	IT113	Men	106.9	0.11	191	0.19
2002-2004	Italy	Foggia and Bari	IT113	Women	84.6	0.1	59.7	0.07
2002-2004	Italy	Varese	IT12	Men	106	0.11	205.9	0.22
2002-2004	Italy	Varese	IT12	Women	77	0.08	55.5	0.06
2002-2004	Italy	Como	IT13	Men	101.2	0.11	212.9	0.23
2002-2004	Italy	Como	IT13	Women	75.5	0.08	57.8	0.06
2002-2004	Italy	Sondrio	IT14	Men	125.1	0.11	281.7	0.26
2002-2004	Italy	Sondrio	IT14	Women	79.3	0.08	67.5	0.07
2002-2004	Italy	Milano	IT15	Men	107.7	0.11	214.9	0.23
2002-2004	Italy	Milano	IT15	Women	76.9	0.09	60.9	0.07
2002-2004	Italy	Bergamo	IT16	Men	106.5	0.11	244.7	0.26
2002-2004	Italy	Bergamo	IT16	Women	73.4	0.08	72.8	0.08
2002-2004	Italy	Brescia	IT17	Men	106.3	0.11	254.5	0.27
2002-2004	Italy	Brescia	IT17	Women	75.3	0.09	63.9	0.07
2002-2004	Italy	Pavia	IT18	Men	123.9	0.1	263.5	0.22
2002-2004	Italy	Pavia	IT18	Women	86.2	0.07	73.4	0.06
2002-2004	Italy	Cremona	IT19	Men	115.6	0.1	270.8	0.25
2002-2004	Italy	Cremona	IT19	Women	91	0.09	73	0.07
2002-2004	Italy	Mantova	IT20	Men	114.8	0.1	219.5	0.2
2002-2004	Italy	Mantova	IT20	Women	73	0.07	59.5	0.06
2002-2004	Italy	Bolzano-Bozen	IT21	Men	114.5	0.12	188.6	0.2
2002-2004	Italy	Bolzano-Bozen	IT21	Women	72.3	0.08	58.8	0.07
2002-2004	Italy	Trento	IT22	Men	122.2	0.11	216.6	0.21
2002-2004	Italy	Trento	IT22	Women	75.9	0.08	54.8	0.06
2002-2004	Italy	Verona	IT23	Men	104.5	0.1	196.8	0.2
2002-2004	Italy	Verona	IT23	Women	70.5	0.08	50	0.06
2002-2004	Italy	Vicenza	IT24	Men	110.1	0.11	208.9	0.22
2002-2004	Italy	Vicenza	IT24	Women	71.5	0.08	58.5	0.06
2002-2004	Italy	Belluno	IT25	Men	119.2	0.1	260.8	0.23
2002-2004	Italy	Belluno	IT25	Women	82.2	0.07	74.2	0.06
2002-2004	Italy	Treviso	IT26	Men	105.2	0.11	195.9	0.2
2002-2004	Italy	Treviso	IT26	Women	66.3	0.07	54.2	0.06
2002-2004	Italy	Venezia	IT27	Men	99.6	0.1	221.7	0.23
2002-2004	Italy	Venezia	IT27	Women	70.7	0.08	61.5	0.07
2002-2004	Italy	Padova	IT28	Men	101.1	0.1	202	0.21
2002-2004	Italy	Padova	IT28	Women	63.9	0.07	57	0.07
2002-2004	Italy	Rovigo	IT29	Men	113.7	0.1	233.8	0.21
2002-2004	Italy	Rovigo	IT29	Women	73.3	0.07	54	0.05
2002-2004	Italy	Udine	IT30	Men	115.4	0.1	235.5	0.21
2002-2004	Italy	Udine	IT30	Women	81.6	0.07	70	0.06
2002-2004	Italy	Gorizia	IT31	Men	115.1	0.1	214.8	0.19
2002-2004	Italy	Gorizia	IT31	Women	83.2	0.08	64.2	0.06
2002-2004	Italy	Trieste	IT32	Men	132.3	0.1	221.9	0.17
2002-2004	Italy	Trieste	IT32	Women	91.1	0.07	66.3	0.05
2002-2004	Italy	Piacenza	IT33	Men	113.6	0.09	235.1	0.19
2002-2004	Italy	Piacenza	IT33	Women	74.5	0.06	80.6	0.07
2002-2004	Italy	Parma	IT34	Men	113	0.09	215.4	0.18
2002-2004	Italy	Parma	IT34	Women	84.1	0.07	67.4	0.06
2002-2004	Italy	Reggio nell'Emilia	IT35	Men	105	0.09	206.3	0.18
2002-2004	Italy	Reggio nell'Emilia	IT35	Women	67.3	0.06	58.6	0.06
2002-2004	Italy	Modena	IT36	Men	103.1	0.1	193	0.18
2002-2004	Italy	Modena	IT36	Women	71.9	0.07	59.1	0.06
2002-2004	Italy	Bologna	IT37	Men	103.7	0.09	183.3	0.17
2002-2004	Italy	Bologna	IT37	Women	75.7	0.07	62.9	0.06
2002-2004	Italy	Ferrara	IT38	Men	117.1	0.1	232.2	0.19
2002-2004	Italy	Ferrara	IT38	Women	81.9	0.08	66.4	0.06
2002-2004	Italy	Ravenna	IT39	Men	98.6	0.09	186.7	0.17
2002-2004	Italy	Ravenna	IT39	Women	63.2	0.06	65.4	0.06
2002-2004	Italy	Forlì-Cesena	IT40	Men	90.4	0.09	179	0.18
2002-2004	Italy	Forlì-Cesena	IT40	Women	64.4	0.07	53.9	0.06
2002-2004	Italy	Pesaro e Urbino	IT41	Men	107	0.09	201.5	0.18
2002-2004	Italy	Pesaro e Urbino	IT41	Women	66.3	0.07	53.2	0.05
2002-2004	Italy	Ancona	IT42	Men	98.5	0.09	177.1	0.16
2002-2004	Italy	Ancona	IT42	Women	72.8	0.07	52.9	0.05
2002-2004	Italy	Macerata	IT43	Men	97.9	0.09	171.3	0.16
2002-2004	Italy	Macerata	IT43	Women	67	0.07	49.5	0.05
2002-2004	Italy	Ascoli Piceno	IT44	Men	103.2	0.1	164.2	0.16
2002-2004	Italy	Ascoli Piceno	IT44	Women	67	0.07	48.1	0.05
2002-2004	Italy	Massa-Carrara	IT45	Men	111.8	0.09	229.6	0.19
2002-2004	Italy	Massa-Carrara	IT45	Women	73.1	0.07	66.1	0.06
2002-2004	Italy	Lucca	IT46	Men	113.3	0.1	216.4	0.19
2002-2004	Italy	Lucca	IT46	Women	70.9	0.07	63.7	0.06
2002-2004	Italy	Pistoia	IT47	Men	101.3	0.1	178.9	0.17
2002-2004	Italy	Pistoia	IT47	Women	72.3	0.07	61.1	0.06
2002-2004	Italy	Firenze	IT48	Men	98.2	0.09	174.6	0.16
2002-2004	Italy	Firenze	IT48	Women	69.8	0.07	56.2	0.06
2002-2004	Italy	Livorno	IT49	Men	96.9	0.08	187.6	0.17
2002-2004	Italy	Livorno	IT49	Women	74.2	0.07	61.7	0.06
2002-2004	Italy	Pisa	IT50	Men	97.6	0.09	194.4	0.18
2002-2004	Italy	Pisa	IT50	Women	73.1	0.07	57.8	0.06
2002-2004	Italy	Arezzo	IT51	Men	102	0.09	176.1	0.16
2002-2004	Italy	Arezzo	IT51	Women	66.3	0.06	55.1	0.06
2002-2004	Italy	Siena	IT52	Men	101.3	0.08	177.9	0.15
2002-2004	Italy	Siena	IT52	Women	75.6	0.07	46.7	0.04
2002-2004	Italy	Grosseto	IT53	Men	101.5	0.09	204.3	0.18
2002-2004	Italy	Grosseto	IT53	Women	74.7	0.07	59.6	0.06
2002-2004	Italy	Perugia	IT54	Men	106	0.1	187.2	0.17
2002-2004	Italy	Perugia	IT54	Women	66.8	0.07	54.9	0.06
2002-2004	Italy	Terni	IT55	Men	108.7	0.09	181.3	0.15
2002-2004	Italy	Terni	IT55	Women	77	0.07	54.3	0.05
2002-2004	Italy	Viterbo	IT56	Men	121.7	0.1	211.1	0.18
2002-2004	Italy	Viterbo	IT56	Women	84.3	0.08	64.7	0.07
2002-2004	Italy	Rieti	IT57	Men	110.3	0.09	189.2	0.16
2002-2004	Italy	Rieti	IT57	Women	82.9	0.08	60.7	0.06
2002-2004	Italy	Roma	IT58	Men	124.2	0.12	209.4	0.21
2002-2004	Italy	Roma	IT58	Women	86.7	0.1	70	0.08
2002-2004	Italy	Latina	IT59	Men	118.8	0.12	201.3	0.21
2002-2004	Italy	Latina	IT59	Women	84.2	0.1	62.9	0.08
2002-2004	Italy	Frosinone	IT60	Men	118.1	0.11	195.3	0.18
2002-2004	Italy	Frosinone	IT60	Women	76.2	0.08	58.4	0.06
2002-2004	Italy	Caserta	IT61	Men	144	0.13	278.9	0.26
2002-2004	Italy	Caserta	IT61	Women	102.9	0.12	84.9	0.1
2002-2004	Italy	Benevento	IT62	Men	129.3	0.11	215.8	0.18
2002-2004	Italy	Benevento	IT62	Women	78.5	0.08	57.4	0.06
2002-2004	Italy	Napoli	IT63	Men	140.9	0.13	270.5	0.25
2002-2004	Italy	Napoli	IT63	Women	106.1	0.12	95.5	0.1
2002-2004	Italy	Avellino	IT64	Men	126.1	0.11	214.5	0.19
2002-2004	Italy	Avellino	IT64	Women	79.1	0.08	57.4	0.06
2002-2004	Italy	Salerno	IT65	Men	129.2	0.12	209.7	0.2
2002-2004	Italy	Salerno	IT65	Women	89.7	0.1	65	0.08
2002-2004	Italy	L'Aquila	IT66	Men	119.4	0.1	198	0.17
2002-2004	Italy	L'Aquila	IT66	Women	75.3	0.07	52.4	0.05
2002-2004	Italy	Teramo	IT67	Men	124.1	0.12	209.9	0.2
2002-2004	Italy	Teramo	IT67	Women	67	0.08	49.4	0.06
2002-2004	Italy	Pescara	IT68	Men	102	0.09	176.7	0.17
2002-2004	Italy	Pescara	IT68	Women	75.8	0.08	51.8	0.06
2002-2004	Italy	Chieti	IT69	Men	107.1	0.1	183.3	0.17
2002-2004	Italy	Chieti	IT69	Women	73.6	0.08	49.1	0.05
2002-2004	Italy	Campobasso	IT70	Men	115.3	0.1	190.6	0.17
2002-2004	Italy	Campobasso	IT70	Women	75.5	0.08	50.7	0.05
2002-2004	Italy	Taranto	IT73	Men	107.5	0.11	200.3	0.21
2002-2004	Italy	Taranto	IT73	Women	86.6	0.11	57.7	0.07
2002-2004	Italy	Brindisi	IT74	Men	105.8	0.1	197.6	0.2
2002-2004	Italy	Brindisi	IT74	Women	75.1	0.09	56.5	0.07
2002-2004	Italy	Lecce	IT75	Men	102.5	0.11	202.6	0.21
2002-2004	Italy	Lecce	IT75	Women	77.2	0.09	52.7	0.07
2002-2004	Italy	Potenza	IT76	Men	115.2	0.11	204.9	0.19
2002-2004	Italy	Potenza	IT76	Women	80.5	0.09	52.1	0.06
2002-2004	Italy	Matera	IT77	Men	105.2	0.1	203.1	0.2
2002-2004	Italy	Matera	IT77	Women	77.8	0.1	63.9	0.08
2002-2004	Italy	Cosenza	IT78	Men	113.9	0.12	180.4	0.19
2002-2004	Italy	Cosenza	IT78	Women	89.7	0.1	57.6	0.07
2002-2004	Italy	Catanzaro	IT79	Men	115.3	0.11	197.5	0.2
2002-2004	Italy	Catanzaro	IT79	Women	82	0.09	57.7	0.07
2002-2004	Italy	Reggio di Calabria	IT80	Men	123.1	0.11	195.7	0.18
2002-2004	Italy	Reggio di Calabria	IT80	Women	90.9	0.09	58.4	0.06
2002-2004	Italy	Trapani	IT81	Men	110.4	0.1	180.4	0.17
2002-2004	Italy	Trapani	IT81	Women	93.5	0.1	57.2	0.06
2002-2004	Italy	Palermo	IT82	Men	116.1	0.11	214	0.2
2002-2004	Italy	Palermo	IT82	Women	90.9	0.1	70.1	0.08
2002-2004	Italy	Messina	IT83	Men	124.4	0.11	193.6	0.17
2002-2004	Italy	Messina	IT83	Women	88.2	0.09	58.6	0.06
2002-2004	Italy	Agrigento	IT84	Men	121.8	0.11	207.9	0.19
2002-2004	Italy	Agrigento	IT84	Women	87.2	0.09	65.1	0.07
2002-2004	Italy	Caltanissetta	IT85	Men	121.8	0.11	243.8	0.21
2002-2004	Italy	Caltanissetta	IT85	Women	97.7	0.1	75	0.08
2002-2004	Italy	Enna	IT86	Men	128	0.11	204.6	0.18
2002-2004	Italy	Enna	IT86	Women	99.3	0.1	65.6	0.07
2002-2004	Italy	Catania	IT87	Men	132.1	0.12	206.4	0.2
2002-2004	Italy	Catania	IT87	Women	100.9	0.11	66.4	0.07
2002-2004	Italy	Ragusa	IT88	Men	114.8	0.1	192.7	0.18
2002-2004	Italy	Ragusa	IT88	Women	92.4	0.1	53.1	0.06
2002-2004	Italy	Siracusa	IT89	Men	127.9	0.12	206.4	0.19
2002-2004	Italy	Siracusa	IT89	Women	99	0.11	70.1	0.08
2002-2004	Italy	Sassari	IT90	Men	112.5	0.11	222.6	0.22
2002-2004	Italy	Sassari	IT90	Women	77.7	0.09	61.1	0.07
2002-2004	Italy	Pordenone	IT93	Men	103.4	0.09	216.4	0.21
2002-2004	Italy	Pordenone	IT93	Women	68.9	0.07	60.3	0.06
2002-2004	Italy	Isernia	IT94	Men	119.9	0.1	189.2	0.17
2002-2004	Italy	Isernia	IT94	Women	70.7	0.07	55.8	0.06
2002-2004	Poland	Miasto Kraków	PL213	Men	192.8	0.16	320.4	0.28
2002-2004	Poland	Miasto Kraków	PL213	Women	116.1	0.13	95.7	0.11
2002-2004	Poland	Krakowski	PL214	Men	228.5	0.16	408.8	0.3
2002-2004	Poland	Krakowski	PL214	Women	119.8	0.11	91.7	0.09
2002-2004	Poland	Tarnowski	PL217	Men	238	0.19	328.8	0.27
2002-2004	Poland	Tarnowski	PL217	Women	135.3	0.14	88.2	0.09
2002-2004	Poland	Nowosądecki	PL218	Men	213.9	0.17	350.2	0.29
2002-2004	Poland	Nowosądecki	PL218	Women	133.2	0.14	89.9	0.1
2002-2004	Poland	Nowotarski	PL219	Men	200.3	0.15	380.5	0.31
2002-2004	Poland	Nowotarski	PL219	Women	115.4	0.13	89.8	0.1
2002-2004	Poland	Oświęcimski	PL21A	Men	253.7	0.2	395.3	0.32
2002-2004	Poland	Oświęcimski	PL21A	Women	127.3	0.14	104.2	0.12
2002-2004	Poland	Częstochowski	PL224	Men	283.8	0.19	424.3	0.3
2002-2004	Poland	Częstochowski	PL224	Women	148.4	0.14	108.8	0.11
2002-2004	Poland	Bielski	PL225	Men	300.9	0.23	353.8	0.29
2002-2004	Poland	Bielski	PL225	Women	161.1	0.16	99.9	0.1
2002-2004	Poland	Rybnicki	PL227	Men	272.4	0.23	392.2	0.35
2002-2004	Poland	Rybnicki	PL227	Women	153.3	0.18	116.8	0.14
2002-2004	Poland	Bytomski	PL228	Men	286	0.22	405.8	0.33
2002-2004	Poland	Bytomski	PL228	Women	174.7	0.18	130.3	0.14
2002-2004	Poland	Gliwicki	PL229	Men	274.7	0.22	389.2	0.33
2002-2004	Poland	Gliwicki	PL229	Women	155	0.17	124.2	0.14
2002-2004	Poland	Katowicki	PL22A	Men	333.5	0.24	485.3	0.36
2002-2004	Poland	Katowicki	PL22A	Women	190.6	0.18	162	0.16
2002-2004	Poland	Sosnowiecki	PL22B	Men	296.7	0.2	471.8	0.34
2002-2004	Poland	Sosnowiecki	PL22B	Women	168.8	0.16	143.3	0.14
2002-2004	Poland	Tyski	PL22C	Men	296	0.25	404.8	0.36
2002-2004	Poland	Tyski	PL22C	Women	169	0.21	124.3	0.16
2002-2004	Poland	Pilski	PL411	Men	229.3	0.16	420.6	0.32
2002-2004	Poland	Pilski	PL411	Women	146.4	0.15	109.6	0.11
2002-2004	Poland	Koniński	PL414	Men	264.7	0.18	445.3	0.33
2002-2004	Poland	Koniński	PL414	Women	143.7	0.14	115.7	0.11
2002-2004	Poland	Miasto Poznań	PL415	Men	246.4	0.18	335.4	0.27
2002-2004	Poland	Miasto Poznań	PL415	Women	141	0.14	118.1	0.12
2002-2004	Poland	Kaliski	PL416	Men	266.6	0.18	424.7	0.31
2002-2004	Poland	Kaliski	PL416	Women	157.7	0.15	114.7	0.11
2002-2004	Poland	Leszczyński	PL417	Men	255.6	0.17	381.8	0.28
2002-2004	Poland	Leszczyński	PL417	Women	152.3	0.14	101.2	0.1
2002-2004	Poland	Poznański	PL418	Men	261.3	0.19	409.4	0.31
2002-2004	Poland	Poznański	PL418	Women	150.6	0.15	124.6	0.12
2002-2004	Poland	Miasto Szczecin	PL424	Men	243.9	0.18	386	0.31
2002-2004	Poland	Miasto Szczecin	PL424	Women	140.5	0.16	132.9	0.15
2002-2004	Poland	Koszaliński	PL426	Men	217.5	0.16	374.9	0.31
2002-2004	Poland	Koszaliński	PL426	Women	123.2	0.15	99	0.12
2002-2004	Poland	Szczecinecko-pyrzycki	PL427	Men	272	0.18	448.9	0.32
2002-2004	Poland	Szczecinecko-pyrzycki	PL427	Women	143	0.15	119.2	0.13
2002-2004	Poland	Szczeciński	PL428	Men	261.4	0.18	434.1	0.33
2002-2004	Poland	Szczeciński	PL428	Women	142.5	0.16	118	0.13
2002-2004	Poland	Gorzowski	PL431	Men	225.5	0.16	382.8	0.3
2002-2004	Poland	Gorzowski	PL431	Women	127.1	0.14	107.7	0.13
2002-2004	Poland	Zielonogórski	PL432	Men	257.5	0.17	437.2	0.32
2002-2004	Poland	Zielonogórski	PL432	Women	144.3	0.15	116.5	0.12
2002-2004	Poland	Miasto Wrocław	PL514	Men	229.4	0.18	279.1	0.23
2002-2004	Poland	Miasto Wrocław	PL514	Women	129.3	0.15	95.6	0.11
2002-2004	Poland	Jeleniogórski	PL515	Men	246.2	0.16	435.2	0.31
2002-2004	Poland	Jeleniogórski	PL515	Women	140.1	0.15	121.8	0.13
2002-2004	Poland	Legnicko-głogowski	PL516	Men	256.9	0.17	421.6	0.32
2002-2004	Poland	Legnicko-głogowski	PL516	Women	149.4	0.16	115.5	0.13
2002-2004	Poland	Wałbrzyski	PL517	Men	251.3	0.16	422.2	0.29
2002-2004	Poland	Wałbrzyski	PL517	Women	146.7	0.14	125.1	0.12
2002-2004	Poland	Wrocławski	PL518	Men	283.2	0.2	381.1	0.28
2002-2004	Poland	Wrocławski	PL518	Women	147.9	0.15	94.8	0.1
2002-2004	Poland	Nyski	PL523	Men	255.3	0.18	416.8	0.31
2002-2004	Poland	Nyski	PL523	Women	138.1	0.14	110.4	0.12
2002-2004	Poland	Opolski	PL524	Men	240.5	0.21	360.8	0.33
2002-2004	Poland	Opolski	PL524	Women	135.6	0.15	97	0.11
2002-2004	Poland	Bydgosko-toruński	PL613	Men	226.8	0.17	365.9	0.3
2002-2004	Poland	Bydgosko-toruński	PL613	Women	138	0.15	110	0.12
2002-2004	Poland	Grudziądzki	PL616	Men	246.4	0.17	419.9	0.3
2002-2004	Poland	Grudziądzki	PL616	Women	155.4	0.15	115.9	0.11
2002-2004	Poland	Inowrocławski	PL617	Men	277.3	0.19	438.6	0.32
2002-2004	Poland	Inowrocławski	PL617	Women	155.1	0.15	117.6	0.12
2002-2004	Poland	Świecki	PL618	Men	272	0.19	420.9	0.31
2002-2004	Poland	Świecki	PL618	Women	156.7	0.14	128.5	0.12
2002-2004	Poland	Włocławski	PL619	Men	244.3	0.16	422.1	0.3
2002-2004	Poland	Włocławski	PL619	Women	146	0.14	117.1	0.11
2002-2004	Poland	Elbląski	PL621	Men	232.3	0.16	422.4	0.32
2002-2004	Poland	Elbląski	PL621	Women	138.9	0.15	115.2	0.13
2002-2004	Poland	Olsztyński	PL622	Men	243.6	0.16	415.8	0.32
2002-2004	Poland	Olsztyński	PL622	Women	130.1	0.15	104.2	0.12
2002-2004	Poland	Ełcki	PL623	Men	252.9	0.17	451.5	0.33
2002-2004	Poland	Ełcki	PL623	Women	138.2	0.16	108.5	0.13
2002-2004	Poland	Trójmiejski	PL633	Men	222	0.18	329.4	0.29
2002-2004	Poland	Trójmiejski	PL633	Women	136.6	0.15	109	0.12
2002-2004	Poland	Gdański	PL634	Men	235.4	0.18	402.8	0.34
2002-2004	Poland	Gdański	PL634	Women	140.8	0.16	109.6	0.12
2002-2004	Poland	Słupski	PL636	Men	235.4	0.17	434.7	0.35
2002-2004	Poland	Słupski	PL636	Women	143.8	0.16	135.9	0.15
2002-2004	Poland	Chojnicki	PL637	Men	249.1	0.19	402.6	0.33
2002-2004	Poland	Chojnicki	PL637	Women	144.5	0.16	107.4	0.12
2002-2004	Poland	Starogardzki	PL638	Men	247.3	0.17	435	0.33
2002-2004	Poland	Starogardzki	PL638	Women	157.6	0.16	131.4	0.14
2002-2004	Poland	Miasto Łódź	PL711	Men	279	0.16	409.9	0.26
2002-2004	Poland	Miasto Łódź	PL711	Women	152	0.13	136	0.12
2002-2004	Poland	Łódzki	PL712	Men	289.5	0.18	445.8	0.3
2002-2004	Poland	Łódzki	PL712	Women	156.2	0.14	121.2	0.11
2002-2004	Poland	Piotrkowski	PL713	Men	261.8	0.16	439.7	0.29
2002-2004	Poland	Piotrkowski	PL713	Women	134.9	0.12	102	0.1
2002-2004	Poland	Sieradzki	PL714	Men	244.6	0.15	440.7	0.29
2002-2004	Poland	Sieradzki	PL714	Women	125.9	0.11	101.7	0.09
2002-2004	Poland	Skierniewicki	PL715	Men	253.9	0.15	457.6	0.3
2002-2004	Poland	Skierniewicki	PL715	Women	133.2	0.12	110.5	0.1
2002-2004	Poland	Kielecki	PL721	Men	242.7	0.17	398.4	0.3
2002-2004	Poland	Kielecki	PL721	Women	127.6	0.14	95.7	0.1
2002-2004	Poland	Sandomiersko-jędrzejowski	PL722	Men	237.7	0.14	402.7	0.26
2002-2004	Poland	Sandomiersko-jędrzejowski	PL722	Women	131.8	0.11	91	0.08
2002-2004	Poland	Bialski	PL811	Men	276.6	0.17	415.5	0.27
2002-2004	Poland	Bialski	PL811	Women	154.8	0.14	92.4	0.08
2002-2004	Poland	Chełmsko-zamojski	PL812	Men	225	0.14	416.8	0.27
2002-2004	Poland	Chełmsko-zamojski	PL812	Women	118.6	0.11	83.4	0.08
2002-2004	Poland	Lubelski	PL814	Men	262.5	0.18	349.9	0.26
2002-2004	Poland	Lubelski	PL814	Women	133.3	0.14	87.4	0.09
2002-2004	Poland	Puławski	PL815	Men	269.4	0.18	394.3	0.27
2002-2004	Poland	Puławski	PL815	Women	138.8	0.13	84.5	0.08
2002-2004	Poland	Krośnieński	PL821	Men	227.2	0.17	361.4	0.29
2002-2004	Poland	Krośnieński	PL821	Women	129.4	0.13	96.5	0.1
2002-2004	Poland	Przemyski	PL822	Men	233.2	0.16	360.8	0.27
2002-2004	Poland	Przemyski	PL822	Women	117.3	0.11	90.3	0.09
2002-2004	Poland	Rzeszowski	PL823	Men	219.6	0.17	335.6	0.27
2002-2004	Poland	Rzeszowski	PL823	Women	127	0.14	77	0.08
2002-2004	Poland	Tarnobrzeski	PL824	Men	234.2	0.18	332.2	0.27
2002-2004	Poland	Tarnobrzeski	PL824	Women	121.8	0.14	74.6	0.09
2002-2004	Poland	Białostocki	PL841	Men	230.5	0.17	392.9	0.31
2002-2004	Poland	Białostocki	PL841	Women	130.3	0.15	88.6	0.11
2002-2004	Poland	Łomżyński	PL842	Men	243.5	0.17	409.1	0.3
2002-2004	Poland	Łomżyński	PL842	Women	138	0.14	92	0.09
2002-2004	Poland	Suwalski	PL843	Men	235.5	0.16	422.5	0.31
2002-2004	Poland	Suwalski	PL843	Women	124.1	0.13	92.8	0.1
2002-2004	Poland	Miasto Warszawa	PL911	Men	195.3	0.16	305.7	0.25
2002-2004	Poland	Miasto Warszawa	PL911	Women	116.9	0.12	107.3	0.11
2002-2004	Poland	Warszawski wschodni	PL912	Men	242.7	0.16	424.5	0.31
2002-2004	Poland	Warszawski wschodni	PL912	Women	129.9	0.13	107.1	0.11
2002-2004	Poland	Warszawski zachodni	PL913	Men	224.1	0.16	407.5	0.32
2002-2004	Poland	Warszawski zachodni	PL913	Women	132.7	0.14	111.5	0.12
2002-2004	Poland	Radomski	PL921	Men	237.3	0.15	424.3	0.3
2002-2004	Poland	Radomski	PL921	Women	128.5	0.13	100.6	0.1
2002-2004	Poland	Ciechanowski	PL922	Men	240.8	0.15	517.7	0.35
2002-2004	Poland	Ciechanowski	PL922	Women	133.4	0.12	119	0.11
2002-2004	Poland	Płocki	PL923	Men	232.3	0.15	449.2	0.32
2002-2004	Poland	Płocki	PL923	Women	139.8	0.14	109.4	0.11
2002-2004	Poland	Ostrołęcki	PL924	Men	249.4	0.16	489	0.34
2002-2004	Poland	Ostrołęcki	PL924	Women	130.8	0.13	105.4	0.1
2002-2004	Poland	Siedlecki	PL925	Men	231.4	0.15	406.7	0.28
2002-2004	Poland	Siedlecki	PL925	Women	132.6	0.12	96.2	0.09
2002-2004	Poland	Żyrardowski	PL926	Men	267.4	0.16	502.6	0.33
2002-2004	Poland	Żyrardowski	PL926	Women	145.3	0.13	124.1	0.11
2002-2004	Slovakia	Bratislavský kraj	SK010	Men	262.9	0.19	350.8	0.28
2002-2004	Slovakia	Bratislavský kraj	SK010	Women	155.3	0.15	112.2	0.11
2002-2004	Slovakia	Trnavský kraj	SK021	Men	316.7	0.2	443.6	0.3
2002-2004	Slovakia	Trnavský kraj	SK021	Women	184.8	0.17	116.9	0.11
2002-2004	Slovakia	Trenčiansky kraj	SK022	Men	293.4	0.2	382.1	0.28
2002-2004	Slovakia	Trenčiansky kraj	SK022	Women	164.6	0.16	109.7	0.11
2002-2004	Slovakia	Nitriansky kraj	SK023	Men	331.7	0.2	426.5	0.28
2002-2004	Slovakia	Nitriansky kraj	SK023	Women	183.5	0.16	117.7	0.1
2002-2004	Slovakia	Žilinský kraj	SK031	Men	331.2	0.21	441.2	0.3
2002-2004	Slovakia	Žilinský kraj	SK031	Women	175.4	0.17	125.3	0.12
2002-2004	Slovakia	Banskobystrický kraj	SK032	Men	376	0.22	477.9	0.31
2002-2004	Slovakia	Banskobystrický kraj	SK032	Women	196.6	0.17	136.7	0.12
2002-2004	Slovakia	Prešovský kraj	SK041	Men	303.5	0.2	384.1	0.28
2002-2004	Slovakia	Prešovský kraj	SK041	Women	164.3	0.17	106.5	0.11
2002-2004	Slovakia	Košický kraj	SK042	Men	356.2	0.22	475.2	0.32
2002-2004	Slovakia	Košický kraj	SK042	Women	202.9	0.18	147.5	0.14
2002-2004	Spain	A Coruña	ES111	Men	120.8	0.11	255.4	0.23
2002-2004	Spain	A Coruña	ES111	Women	74.6	0.08	57.6	0.06
2002-2004	Spain	Lugo	ES112	Men	119.6	0.09	248	0.18
2002-2004	Spain	Lugo	ES112	Women	75.7	0.07	54.3	0.05
2002-2004	Spain	Ourense	ES113	Men	121	0.1	215.1	0.17
2002-2004	Spain	Ourense	ES113	Women	71.4	0.07	55.9	0.05
2002-2004	Spain	Pontevedra	ES114	Men	113.6	0.11	248.2	0.24
2002-2004	Spain	Pontevedra	ES114	Women	67.3	0.07	54.7	0.06
2002-2004	Spain	Asturias	ES120	Men	131.9	0.1	278.8	0.22
2002-2004	Spain	Asturias	ES120	Women	76.4	0.07	52.8	0.05
2002-2004	Spain	Cantabria	ES130	Men	118.1	0.1	215.1	0.19
2002-2004	Spain	Cantabria	ES130	Women	65.2	0.07	45.4	0.05
2002-2004	Spain	Araba/Álava	ES211	Men	101.9	0.11	206	0.23
2002-2004	Spain	Araba/Álava	ES211	Women	58	0.07	47.1	0.06
2002-2004	Spain	Gipuzkoa	ES212	Men	122.1	0.12	218.7	0.22
2002-2004	Spain	Gipuzkoa	ES212	Women	61.9	0.07	49.7	0.06
2002-2004	Spain	Bizkaia	ES213	Men	124	0.12	245	0.24
2002-2004	Spain	Bizkaia	ES213	Women	70	0.08	55.2	0.07
2002-2004	Spain	Navarra	ES220	Men	110.1	0.1	212.9	0.2
2002-2004	Spain	Navarra	ES220	Women	55.5	0.06	48.7	0.05
2002-2004	Spain	La Rioja	ES230	Men	111.3	0.1	217.5	0.21
2002-2004	Spain	La Rioja	ES230	Women	62.7	0.07	53.1	0.06
2002-2004	Spain	Huesca	ES241	Men	105.5	0.08	188.2	0.15
2002-2004	Spain	Huesca	ES241	Women	64.3	0.06	48.3	0.04
2002-2004	Spain	Teruel	ES242	Men	100.3	0.08	182.5	0.15
2002-2004	Spain	Teruel	ES242	Women	66.5	0.06	50.3	0.05
2002-2004	Spain	Zaragoza	ES243	Men	121.5	0.1	223.8	0.19
2002-2004	Spain	Zaragoza	ES243	Women	76.1	0.08	49.4	0.05
2002-2004	Spain	Madrid	ES300	Men	110	0.11	196.1	0.21
2002-2004	Spain	Madrid	ES300	Women	67.7	0.09	44.8	0.06
2002-2004	Spain	Ávila	ES411	Men	110.8	0.09	214.6	0.17
2002-2004	Spain	Ávila	ES411	Women	76.6	0.07	44.4	0.04
2002-2004	Spain	Burgos	ES412	Men	101.2	0.09	217.2	0.2
2002-2004	Spain	Burgos	ES412	Women	63.3	0.07	47.6	0.05
2002-2004	Spain	León	ES413	Men	103.5	0.09	225.4	0.19
2002-2004	Spain	León	ES413	Women	68.1	0.07	44.3	0.05
2002-2004	Spain	Palencia	ES414	Men	119.4	0.09	238.9	0.19
2002-2004	Spain	Palencia	ES414	Women	74.5	0.07	46.9	0.05
2002-2004	Spain	Salamanca	ES415	Men	99.8	0.09	196.2	0.17
2002-2004	Spain	Salamanca	ES415	Women	72.3	0.07	45.9	0.04
2002-2004	Spain	Segovia	ES416	Men	107.7	0.09	209.1	0.18
2002-2004	Spain	Segovia	ES416	Women	62.3	0.06	40.5	0.04
2002-2004	Spain	Soria	ES417	Men	97.1	0.08	199.4	0.16
2002-2004	Spain	Soria	ES417	Women	47.4	0.04	40.2	0.04
2002-2004	Spain	Valladolid	ES418	Men	110.4	0.1	202.4	0.2
2002-2004	Spain	Valladolid	ES418	Women	68.7	0.08	47.4	0.06
2002-2004	Spain	Zamora	ES419	Men	107	0.09	195.8	0.16
2002-2004	Spain	Zamora	ES419	Women	73.7	0.07	48.9	0.04
2002-2004	Spain	Albacete	ES421	Men	102	0.1	193.6	0.18
2002-2004	Spain	Albacete	ES421	Women	68.7	0.08	43.2	0.05
2002-2004	Spain	Ciudad Real	ES422	Men	111.7	0.09	239.6	0.2
2002-2004	Spain	Ciudad Real	ES422	Women	77.8	0.08	52.1	0.05
2002-2004	Spain	Cuenca	ES423	Men	94.2	0.09	182.9	0.16
2002-2004	Spain	Cuenca	ES423	Women	61.9	0.06	39	0.04
2002-2004	Spain	Guadalajara	ES424	Men	96.7	0.09	168.9	0.16
2002-2004	Spain	Guadalajara	ES424	Women	59.9	0.06	43.6	0.05
2002-2004	Spain	Toledo	ES425	Men	99.7	0.09	199.6	0.18
2002-2004	Spain	Toledo	ES425	Women	69.1	0.07	43.1	0.04
2002-2004	Spain	Badajoz	ES431	Men	142.7	0.12	249.5	0.21
2002-2004	Spain	Badajoz	ES431	Women	89.4	0.09	51.1	0.05
2002-2004	Spain	Cáceres	ES432	Men	123.9	0.11	248.5	0.22
2002-2004	Spain	Cáceres	ES432	Women	75.5	0.08	50	0.05
2002-2004	Spain	Barcelona	ES511	Men	114.3	0.11	229.9	0.22
2002-2004	Spain	Barcelona	ES511	Women	69.9	0.08	51.7	0.06
2002-2004	Spain	Girona	ES512	Men	109.6	0.1	215.3	0.2
2002-2004	Spain	Girona	ES512	Women	68.7	0.07	55.7	0.06
2002-2004	Spain	Lleida	ES513	Men	111.4	0.09	230.4	0.18
2002-2004	Spain	Lleida	ES513	Women	67.7	0.06	56.3	0.05
2002-2004	Spain	Tarragona	ES514	Men	114.9	0.1	223	0.2
2002-2004	Spain	Tarragona	ES514	Women	71	0.08	54.1	0.06
2002-2004	Spain	Alicante / Alacant	ES521	Men	127.7	0.13	231.4	0.23
2002-2004	Spain	Alicante / Alacant	ES521	Women	78.6	0.1	61.4	0.08
2002-2004	Spain	Castellón / Castelló	ES522	Men	125.1	0.11	233.9	0.21
2002-2004	Spain	Castellón / Castelló	ES522	Women	82.9	0.08	60.7	0.06
2002-2004	Spain	Valencia / València	ES523	Men	140.9	0.12	262.6	0.23
2002-2004	Spain	Valencia / València	ES523	Women	83.6	0.09	60	0.07
2002-2004	Spain	Almería	ES611	Men	130.5	0.12	276.6	0.26
2002-2004	Spain	Almería	ES611	Women	90.8	0.11	58.6	0.07
2002-2004	Spain	Cádiz	ES612	Men	160.2	0.14	311.9	0.29
2002-2004	Spain	Cádiz	ES612	Women	104	0.12	66	0.08
2002-2004	Spain	Córdoba	ES613	Men	129	0.11	255.5	0.22
2002-2004	Spain	Córdoba	ES613	Women	86.2	0.09	55.1	0.06
2002-2004	Spain	Granada	ES614	Men	132.4	0.12	266.9	0.24
2002-2004	Spain	Granada	ES614	Women	87.8	0.1	62.2	0.07
2002-2004	Spain	Huelva	ES615	Men	143.1	0.12	289.7	0.25
2002-2004	Spain	Huelva	ES615	Women	103	0.1	56.8	0.06
2002-2004	Spain	Jaén	ES616	Men	136.4	0.12	248.5	0.22
2002-2004	Spain	Jaén	ES616	Women	80.9	0.09	52.4	0.06
2002-2004	Spain	Málaga	ES617	Men	140.2	0.13	275.9	0.27
2002-2004	Spain	Málaga	ES617	Women	90.8	0.11	66.4	0.08
2002-2004	Spain	Sevilla	ES618	Men	160.1	0.14	288.5	0.26
2002-2004	Spain	Sevilla	ES618	Women	98.2	0.11	63.5	0.07
2002-2004	Spain	Murcia	ES620	Men	125.1	0.12	248.3	0.24
2002-2004	Spain	Murcia	ES620	Women	83.3	0.1	55.4	0.07
2002-2004	Switzerland	Zürich	CH01	Men	98.9	0.1	173.5	0.19
2002-2004	Switzerland	Zürich	CH01	Women	75.1	0.08	70.5	0.08
2002-2004	Switzerland	Bern	CH02	Men	103.8	0.1	188.1	0.18
2002-2004	Switzerland	Bern	CH02	Women	72.2	0.07	63.4	0.06
2002-2004	Switzerland	Luzern	CH03	Men	96.4	0.1	179.8	0.19
2002-2004	Switzerland	Luzern	CH03	Women	67.8	0.07	61.8	0.07
2002-2004	Switzerland	Uri	CH04	Men	83.2	0.08	152.6	0.14
2002-2004	Switzerland	Uri	CH04	Women	87.4	0.09	43.4	0.04
2002-2004	Switzerland	Schwyz	CH05	Men	114.7	0.13	184.6	0.21
2002-2004	Switzerland	Schwyz	CH05	Women	74.9	0.08	68.8	0.08
2002-2004	Switzerland	Obwalden	CH06	Men	87.4	0.08	147.2	0.16
2002-2004	Switzerland	Obwalden	CH06	Women	87	0.09	68	0.07
2002-2004	Switzerland	Nidwalden	CH07	Men	66.2	0.08	143.9	0.19
2002-2004	Switzerland	Nidwalden	CH07	Women	74.9	0.1	56.2	0.07
2002-2004	Switzerland	Glarus	CH08	Men	84.6	0.06	211.3	0.18
2002-2004	Switzerland	Glarus	CH08	Women	81.5	0.07	66.4	0.06
2002-2004	Switzerland	Zug	CH09	Men	94	0.12	149.5	0.2
2002-2004	Switzerland	Zug	CH09	Women	74.2	0.09	73	0.09
2002-2004	Switzerland	Freiburg	CH10	Men	109.1	0.1	232.1	0.23
2002-2004	Switzerland	Freiburg	CH10	Women	69	0.07	65.5	0.07
2002-2004	Switzerland	Solothurn	CH11	Men	105	0.1	204.3	0.2
2002-2004	Switzerland	Solothurn	CH11	Women	87.5	0.09	72.7	0.07
2002-2004	Switzerland	Basel-Stadt	CH12	Men	112.1	0.09	224.6	0.18
2002-2004	Switzerland	Basel-Stadt	CH12	Women	80.9	0.06	93.5	0.07
2002-2004	Switzerland	Basel-Landschaft	CH13	Men	93	0.11	158.7	0.2
2002-2004	Switzerland	Basel-Landschaft	CH13	Women	70.2	0.09	55.1	0.07
2002-2004	Switzerland	Schaffhausen	CH14	Men	88.9	0.08	186.2	0.18
2002-2004	Switzerland	Schaffhausen	CH14	Women	79.6	0.07	78.7	0.07
2002-2004	Switzerland	Appenzell Ausserrhoden	CH15	Men	96.1	0.09	201.4	0.2
2002-2004	Switzerland	Appenzell Ausserrhoden	CH15	Women	77.2	0.07	59.3	0.06
2002-2004	Switzerland	Appenzell Innerrhoden	CH16	Men	109.6	0.11	192.8	0.2
2002-2004	Switzerland	Appenzell Innerrhoden	CH16	Women	98.2	0.08	66.6	0.06
2002-2004	Switzerland	St. Gallen	CH17	Men	116.2	0.11	205.3	0.2
2002-2004	Switzerland	St. Gallen	CH17	Women	80.2	0.08	61.9	0.07
2002-2004	Switzerland	Graubünden	CH18	Men	94.7	0.09	196.2	0.2
2002-2004	Switzerland	Graubünden	CH18	Women	73.5	0.08	56.5	0.06
2002-2004	Switzerland	Aargau	CH19	Men	106.3	0.12	174	0.21
2002-2004	Switzerland	Aargau	CH19	Women	74.1	0.09	65.3	0.08
2002-2004	Switzerland	Thurgau	CH20	Men	107	0.1	195.2	0.2
2002-2004	Switzerland	Thurgau	CH20	Women	65.9	0.07	68	0.07
2002-2004	Switzerland	Ticino	CH21	Men	98.9	0.11	181.7	0.2
2002-2004	Switzerland	Ticino	CH21	Women	68.7	0.07	57.9	0.06
2002-2004	Switzerland	Vaud	CH22	Men	90.2	0.09	179.5	0.18
2002-2004	Switzerland	Vaud	CH22	Women	63.5	0.07	68.9	0.07
2002-2004	Switzerland	Valais	CH23	Men	110.9	0.11	220.2	0.23
2002-2004	Switzerland	Valais	CH23	Women	68.8	0.08	71.7	0.09
2002-2004	Switzerland	Genève	CH24	Men	103.7	0.09	221.6	0.21
2002-2004	Switzerland	Genève	CH24	Women	66	0.06	86.4	0.08
2002-2004	Switzerland	Neuchâtel	CH25	Men	84.2	0.1	164.1	0.2
2002-2004	Switzerland	Neuchâtel	CH25	Women	59.7	0.07	61.3	0.07
2002-2004	Switzerland	Jura	CH26	Men	90	0.08	231	0.21
2002-2004	Switzerland	Jura	CH26	Women	68.1	0.07	65.4	0.07
2005-2007	Austria	Eisenstadt, Rust	AT101	Men	125.7	0.12	222.3	0.22
2005-2007	Austria	Eisenstadt, Rust	AT101	Women	78.9	0.07	71.8	0.07
2005-2007	Austria	Güssing	AT104	Men	125.9	0.11	260.4	0.22
2005-2007	Austria	Güssing	AT104	Women	80.2	0.07	64.2	0.06
2005-2007	Austria	Jennersdorf	AT105	Men	151.9	0.13	242.4	0.22
2005-2007	Austria	Jennersdorf	AT105	Women	43.5	0.05	52.3	0.06
2005-2007	Austria	Mattersburg	AT106	Men	150.8	0.13	264.4	0.24
2005-2007	Austria	Mattersburg	AT106	Women	50.1	0.04	62.9	0.06
2005-2007	Austria	Neusiedl am See	AT107	Men	109.3	0.11	231.2	0.23
2005-2007	Austria	Neusiedl am See	AT107	Women	77.8	0.07	77	0.07
2005-2007	Austria	Oberpullendorf	AT108	Men	145.2	0.12	252.4	0.21
2005-2007	Austria	Oberpullendorf	AT108	Women	92.9	0.08	73.4	0.07
2005-2007	Austria	Oberwart	AT109	Men	143.2	0.12	271.3	0.23
2005-2007	Austria	Oberwart	AT109	Women	85	0.07	69.3	0.06
2005-2007	Austria	Klagenfurt Stadt	AT201	Men	108.8	0.1	249.6	0.24
2005-2007	Austria	Klagenfurt Stadt	AT201	Women	76.6	0.07	103	0.09
2005-2007	Austria	Villach Stadt	AT202	Men	103.3	0.1	243.7	0.24
2005-2007	Austria	Villach Stadt	AT202	Women	79	0.08	75.8	0.07
2005-2007	Austria	Hermagor	AT203	Men	65.9	0.07	151.2	0.15
2005-2007	Austria	Hermagor	AT203	Women	49.1	0.04	73.2	0.07
2005-2007	Austria	Klagenfurt Land	AT204	Men	116.6	0.11	242.7	0.25
2005-2007	Austria	Klagenfurt Land	AT204	Women	59.8	0.06	74.6	0.07
2005-2007	Austria	Sankt Veit an der Glan	AT205	Men	132.9	0.11	261.9	0.23
2005-2007	Austria	Sankt Veit an der Glan	AT205	Women	76.8	0.07	89.1	0.09
2005-2007	Austria	Spittal an der Drau	AT206	Men	97.8	0.09	214.7	0.21
2005-2007	Austria	Spittal an der Drau	AT206	Women	81.1	0.08	58.7	0.06
2005-2007	Austria	Villach Land	AT207	Men	108.4	0.1	241.7	0.23
2005-2007	Austria	Villach Land	AT207	Women	77	0.07	82.7	0.08
2005-2007	Austria	Völkermarkt	AT208	Men	123.8	0.1	265.8	0.23
2005-2007	Austria	Völkermarkt	AT208	Women	90.3	0.09	96.4	0.09
2005-2007	Austria	Wolfsberg	AT209	Men	107.7	0.1	251.6	0.23
2005-2007	Austria	Wolfsberg	AT209	Women	73.7	0.08	73.9	0.08
2005-2007	Austria	Feldkirchen	AT210	Men	130.7	0.13	186.5	0.19
2005-2007	Austria	Feldkirchen	AT210	Women	64.1	0.07	71.1	0.07
2005-2007	Austria	Krems an der Donau(Stadt)	AT301	Men	105.9	0.1	259	0.26
2005-2007	Austria	Krems an der Donau(Stadt)	AT301	Women	81.2	0.08	63.8	0.06
2005-2007	Austria	Sankt Pölten(Stadt)	AT302	Men	127.8	0.12	272.4	0.27
2005-2007	Austria	Sankt Pölten(Stadt)	AT302	Women	70.5	0.07	87.7	0.09
2005-2007	Austria	Waidhofen an der Ybbs(Stadt)	AT303	Men	161.8	0.13	195.8	0.16
2005-2007	Austria	Waidhofen an der Ybbs(Stadt)	AT303	Women	88.2	0.07	69.2	0.05
2005-2007	Austria	Wiener Neustadt	AT304	Men	118.1	0.11	249.9	0.24
2005-2007	Austria	Wiener Neustadt	AT304	Women	81.7	0.07	105.4	0.1
2005-2007	Austria	Amstetten	AT305	Men	116.7	0.12	207.9	0.23
2005-2007	Austria	Amstetten	AT305	Women	70.7	0.08	58.1	0.06
2005-2007	Austria	Baden	AT306	Men	120.8	0.11	254.4	0.25
2005-2007	Austria	Baden	AT306	Women	81.7	0.08	86.1	0.08
2005-2007	Austria	Gänserndorf	AT308	Men	131.9	0.13	265.6	0.27
2005-2007	Austria	Gänserndorf	AT308	Women	70.9	0.07	85.1	0.09
2005-2007	Austria	Gmünd	AT309	Men	115.9	0.11	232.3	0.23
2005-2007	Austria	Gmünd	AT309	Women	78.7	0.07	64.8	0.06
2005-2007	Austria	Hollabrunn	AT310	Men	141.9	0.13	268.8	0.25
2005-2007	Austria	Hollabrunn	AT310	Women	70.8	0.06	78.7	0.07
2005-2007	Austria	Horn	AT311	Men	133.2	0.12	243.8	0.23
2005-2007	Austria	Horn	AT311	Women	70.3	0.05	65.3	0.05
2005-2007	Austria	Krems(Land)	AT313	Men	86.9	0.09	222.6	0.24
2005-2007	Austria	Krems(Land)	AT313	Women	68	0.07	55.7	0.06
2005-2007	Austria	Lilienfeld	AT314	Men	132.7	0.12	223.6	0.21
2005-2007	Austria	Lilienfeld	AT314	Women	74	0.07	78.3	0.07
2005-2007	Austria	Melk	AT315	Men	132.1	0.12	247.1	0.23
2005-2007	Austria	Melk	AT315	Women	75.8	0.07	74.2	0.07
2005-2007	Austria	Mistelbach	AT316	Men	120.9	0.12	238.3	0.24
2005-2007	Austria	Mistelbach	AT316	Women	71.6	0.06	88.8	0.08
2005-2007	Austria	Mödling	AT317	Men	103.7	0.12	166.6	0.2
2005-2007	Austria	Mödling	AT317	Women	67.8	0.07	64.8	0.07
2005-2007	Austria	Neunkirchen	AT318	Men	106.4	0.09	271.2	0.25
2005-2007	Austria	Neunkirchen	AT318	Women	72.2	0.06	88.5	0.08
2005-2007	Austria	Scheibbs	AT320	Men	109.5	0.1	265.5	0.25
2005-2007	Austria	Scheibbs	AT320	Women	97.6	0.09	58.6	0.05
2005-2007	Austria	Waidhofen an der Thaya	AT322	Men	123	0.1	290.3	0.23
2005-2007	Austria	Waidhofen an der Thaya	AT322	Women	82.4	0.06	63	0.05
2005-2007	Austria	Wiener Umgebung	AT324	Men	130.6	0.13	227	0.24
2005-2007	Austria	Wiener Umgebung	AT324	Women	84.9	0.08	82.7	0.07
2005-2007	Austria	Zwettl	AT325	Men	101.8	0.1	252.9	0.24
2005-2007	Austria	Zwettl	AT325	Women	54.3	0.05	67.7	0.06
2005-2007	Austria	Stadt Linz	AT401	Men	126.5	0.11	289.4	0.26
2005-2007	Austria	Stadt Linz	AT401	Women	76.3	0.07	98.2	0.09
2005-2007	Austria	Stadt Steyr	AT402	Men	126.5	0.12	236.1	0.23
2005-2007	Austria	Stadt Steyr	AT402	Women	85.6	0.08	102	0.09
2005-2007	Austria	Stadt Wels	AT403	Men	143.2	0.14	258.1	0.26
2005-2007	Austria	Stadt Wels	AT403	Women	85.5	0.08	78.6	0.08
2005-2007	Austria	Braunau	AT404	Men	110.9	0.13	188.6	0.23
2005-2007	Austria	Braunau	AT404	Women	85.3	0.09	65.5	0.07
2005-2007	Austria	Eferding	AT405	Men	110.3	0.13	196.2	0.23
2005-2007	Austria	Eferding	AT405	Women	60.9	0.07	57.9	0.06
2005-2007	Austria	Freistadt	AT406	Men	138.4	0.13	212.6	0.22
2005-2007	Austria	Freistadt	AT406	Women	54.5	0.06	70.5	0.08
2005-2007	Austria	Gmunden	AT407	Men	122.5	0.12	229	0.23
2005-2007	Austria	Gmunden	AT407	Women	72.3	0.07	68.1	0.07
2005-2007	Austria	Grieskirchen	AT408	Men	115.2	0.11	221.6	0.23
2005-2007	Austria	Grieskirchen	AT408	Women	88	0.07	70.7	0.06
2005-2007	Austria	Kirchdorf	AT409	Men	124.4	0.11	221	0.21
2005-2007	Austria	Kirchdorf	AT409	Women	85.7	0.08	71.1	0.07
2005-2007	Austria	Linz-Land	AT410	Men	109.9	0.12	226.1	0.25
2005-2007	Austria	Linz-Land	AT410	Women	76	0.09	75.5	0.09
2005-2007	Austria	Perg	AT411	Men	110.1	0.12	259.5	0.31
2005-2007	Austria	Perg	AT411	Women	87	0.09	86.5	0.09
2005-2007	Austria	Ried	AT412	Men	121.3	0.12	212	0.22
2005-2007	Austria	Ried	AT412	Women	83.1	0.08	82.7	0.08
2005-2007	Austria	Rohrbach	AT413	Men	121.6	0.14	184.2	0.22
2005-2007	Austria	Rohrbach	AT413	Women	53.4	0.06	60.3	0.06
2005-2007	Austria	Schärding	AT414	Men	118.2	0.12	258.8	0.27
2005-2007	Austria	Schärding	AT414	Women	78.5	0.08	57.8	0.06
2005-2007	Austria	Steyr-Land	AT415	Men	105.9	0.11	195.9	0.22
2005-2007	Austria	Steyr-Land	AT415	Women	82.5	0.08	72.3	0.07
2005-2007	Austria	Urfahr-Umgebung	AT416	Men	86.9	0.11	176.7	0.24
2005-2007	Austria	Urfahr-Umgebung	AT416	Women	63	0.08	47	0.06
2005-2007	Austria	Vöcklabruck	AT417	Men	117.1	0.12	217.9	0.24
2005-2007	Austria	Vöcklabruck	AT417	Women	81	0.08	80.6	0.08
2005-2007	Austria	Wels-Land	AT418	Men	131.3	0.13	256.1	0.26
2005-2007	Austria	Wels-Land	AT418	Women	67.7	0.07	78.5	0.09
2005-2007	Austria	Salzburg(Stadt)	AT501	Men	122.5	0.12	253.7	0.26
2005-2007	Austria	Salzburg(Stadt)	AT501	Women	82.8	0.09	84.1	0.09
2005-2007	Austria	Hallein	AT502	Men	108.5	0.12	209.4	0.24
2005-2007	Austria	Hallein	AT502	Women	79.8	0.09	58.8	0.07
2005-2007	Austria	Salzburg-Umgebung	AT503	Men	111.4	0.13	194.8	0.23
2005-2007	Austria	Salzburg-Umgebung	AT503	Women	61.6	0.07	54.2	0.06
2005-2007	Austria	Sankt Johann im Pongau	AT504	Men	104.5	0.11	209.8	0.23
2005-2007	Austria	Sankt Johann im Pongau	AT504	Women	64	0.07	56.3	0.07
2005-2007	Austria	Tamsweg	AT505	Men	78.5	0.07	217.3	0.21
2005-2007	Austria	Tamsweg	AT505	Women	72.2	0.08	48.9	0.06
2005-2007	Austria	Zell am See	AT506	Men	109	0.12	208.3	0.24
2005-2007	Austria	Zell am See	AT506	Women	65	0.08	72.7	0.09
2005-2007	Austria	Graz(Stadt)	AT601	Men	121	0.11	258.9	0.25
2005-2007	Austria	Graz(Stadt)	AT601	Women	81.5	0.08	88.1	0.08
2005-2007	Austria	Deutschlandsberg	AT603	Men	128.6	0.11	266.1	0.24
2005-2007	Austria	Deutschlandsberg	AT603	Women	81.8	0.08	76.4	0.07
2005-2007	Austria	Graz-Umgebung	AT606	Men	101.3	0.11	196.6	0.22
2005-2007	Austria	Graz-Umgebung	AT606	Women	63.2	0.06	72.8	0.07
2005-2007	Austria	Leibnitz	AT610	Men	132	0.12	263.1	0.26
2005-2007	Austria	Leibnitz	AT610	Women	69.8	0.07	93.4	0.09
2005-2007	Austria	Leoben	AT611	Men	118.5	0.1	254.3	0.22
2005-2007	Austria	Leoben	AT611	Women	87.9	0.08	85.1	0.08
2005-2007	Austria	Liezen	AT612	Men	114	0.11	224.5	0.22
2005-2007	Austria	Liezen	AT612	Women	64.1	0.06	77.1	0.08
2005-2007	Austria	Murau	AT614	Men	130.8	0.12	266.3	0.23
2005-2007	Austria	Murau	AT614	Women	46.9	0.05	51.3	0.06
2005-2007	Austria	Voitsberg	AT616	Men	132.5	0.11	269.3	0.24
2005-2007	Austria	Voitsberg	AT616	Women	83.9	0.08	86	0.08
2005-2007	Austria	Weiz	AT617	Men	105.6	0.1	208	0.22
2005-2007	Austria	Weiz	AT617	Women	81.4	0.08	69.1	0.07
2005-2007	Austria	Murtal	AT620	Men	93.4	0.08	262.6	0.24
2005-2007	Austria	Murtal	AT620	Women	66.9	0.06	71.5	0.07
2005-2007	Austria	Bruck-Mürzzuschlag	AT621	Men	106.6	0.09	251.7	0.22
2005-2007	Austria	Bruck-Mürzzuschlag	AT621	Women	70.8	0.07	66	0.06
2005-2007	Austria	Hartberg-Fürstenfeld	AT622	Men	110.4	0.11	222.6	0.24
2005-2007	Austria	Hartberg-Fürstenfeld	AT622	Women	63.5	0.07	73.8	0.08
2005-2007	Austria	Südoststeiermark	AT623	Men	113.8	0.11	229.5	0.22
2005-2007	Austria	Südoststeiermark	AT623	Women	76.7	0.07	60.4	0.05
2005-2007	Austria	Innsbruck-Stadt	AT701	Men	102.9	0.11	239.8	0.27
2005-2007	Austria	Innsbruck-Stadt	AT701	Women	72.3	0.07	107.1	0.1
2005-2007	Austria	Imst	AT702	Men	106.6	0.11	225.3	0.25
2005-2007	Austria	Imst	AT702	Women	55.9	0.07	68.1	0.09
2005-2007	Austria	Innsbruck-Land	AT703	Men	88.5	0.1	203.2	0.25
2005-2007	Austria	Innsbruck-Land	AT703	Women	63.1	0.08	79.9	0.1
2005-2007	Austria	Kitzbühel	AT704	Men	83.1	0.1	180.1	0.23
2005-2007	Austria	Kitzbühel	AT704	Women	67.4	0.09	54.6	0.07
2005-2007	Austria	Kufstein	AT705	Men	99.1	0.11	216.8	0.26
2005-2007	Austria	Kufstein	AT705	Women	73.5	0.09	69.6	0.08
2005-2007	Austria	Landeck	AT706	Men	72.2	0.08	208.6	0.25
2005-2007	Austria	Landeck	AT706	Women	51.4	0.06	57.9	0.07
2005-2007	Austria	Lienz	AT707	Men	97.6	0.1	180.3	0.2
2005-2007	Austria	Lienz	AT707	Women	49.8	0.06	71.3	0.08
2005-2007	Austria	Reutte	AT708	Men	89.8	0.11	186	0.24
2005-2007	Austria	Reutte	AT708	Women	78.1	0.09	63.1	0.07
2005-2007	Austria	Schwaz	AT709	Men	97.2	0.11	197.7	0.25
2005-2007	Austria	Schwaz	AT709	Women	77.9	0.09	74.7	0.09
2005-2007	Austria	Bludenz	AT801	Men	78.3	0.09	227.8	0.28
2005-2007	Austria	Bludenz	AT801	Women	61	0.07	67.4	0.08
2005-2007	Austria	Bregenz	AT802	Men	86.4	0.1	216.1	0.26
2005-2007	Austria	Bregenz	AT802	Women	69	0.08	64.3	0.07
2005-2007	Austria	Dornbirn	AT803	Men	128.8	0.14	253.7	0.29
2005-2007	Austria	Dornbirn	AT803	Women	64.5	0.08	78.6	0.1
2005-2007	Austria	Feldkirch	AT804	Men	106.2	0.13	191	0.25
2005-2007	Austria	Feldkirch	AT804	Women	72.2	0.09	62	0.08
2005-2007	Austria	Wien	AT900	Men	141.1	0.13	274.8	0.27
2005-2007	Austria	Wien	AT900	Women	98	0.08	106.6	0.09
2005-2007	Belgium	Arr. de Bruxelles-Capitale / Arr. van Brussel-Hoofdstad	BE100	Men	123.2	0.1	229.6	0.19
2005-2007	Belgium	Arr. de Bruxelles-Capitale / Arr. van Brussel-Hoofdstad	BE100	Women	92.6	0.08	93.5	0.08
2005-2007	Belgium	Arr. Antwerpen	BE211	Men	103.8	0.1	187	0.18
2005-2007	Belgium	Arr. Antwerpen	BE211	Women	88.7	0.08	78.4	0.07
2005-2007	Belgium	Arr. Mechelen	BE212	Men	108.5	0.1	187.3	0.17
2005-2007	Belgium	Arr. Mechelen	BE212	Women	83.5	0.08	68	0.07
2005-2007	Belgium	Arr. Turnhout	BE213	Men	97.1	0.11	195.5	0.22
2005-2007	Belgium	Arr. Turnhout	BE213	Women	78.7	0.1	66.8	0.08
2005-2007	Belgium	Arr. Tongeren	BE223	Men	92.4	0.09	218.6	0.23
2005-2007	Belgium	Arr. Tongeren	BE223	Women	83.5	0.1	71.8	0.09
2005-2007	Belgium	Arr. Hasselt	BE224	Men	93.6	0.1	194.4	0.22
2005-2007	Belgium	Arr. Hasselt	BE224	Women	77.1	0.09	69.4	0.09
2005-2007	Belgium	Arr. Maaseik	BE225	Men	89.2	0.11	186.2	0.23
2005-2007	Belgium	Arr. Maaseik	BE225	Women	77.7	0.11	62.5	0.09
2005-2007	Belgium	Arr. Aalst	BE231	Men	106	0.1	239.9	0.22
2005-2007	Belgium	Arr. Aalst	BE231	Women	89.9	0.09	69.5	0.07
2005-2007	Belgium	Arr. Dendermonde	BE232	Men	118	0.11	249.2	0.23
2005-2007	Belgium	Arr. Dendermonde	BE232	Women	94.2	0.09	73.3	0.07
2005-2007	Belgium	Arr. Eeklo	BE233	Men	106.6	0.09	223.3	0.2
2005-2007	Belgium	Arr. Eeklo	BE233	Women	83.7	0.08	75	0.07
2005-2007	Belgium	Arr. Gent	BE234	Men	111.8	0.1	215.5	0.2
2005-2007	Belgium	Arr. Gent	BE234	Women	85.8	0.09	70.5	0.07
2005-2007	Belgium	Arr. Oudenaarde	BE235	Men	122.4	0.1	236.3	0.2
2005-2007	Belgium	Arr. Oudenaarde	BE235	Women	90.6	0.09	67.1	0.06
2005-2007	Belgium	Arr. Sint-Niklaas	BE236	Men	106.6	0.1	203.5	0.2
2005-2007	Belgium	Arr. Sint-Niklaas	BE236	Women	90.5	0.1	68.6	0.07
2005-2007	Belgium	Arr. Halle-Vilvoorde	BE241	Men	97.4	0.1	195.2	0.2
2005-2007	Belgium	Arr. Halle-Vilvoorde	BE241	Women	77.5	0.09	64.3	0.07
2005-2007	Belgium	Arr. Leuven	BE242	Men	91.2	0.09	188	0.19
2005-2007	Belgium	Arr. Leuven	BE242	Women	72.5	0.08	61.1	0.07
2005-2007	Belgium	Arr. Brugge	BE251	Men	97.9	0.1	202	0.21
2005-2007	Belgium	Arr. Brugge	BE251	Women	79.5	0.09	65.9	0.07
2005-2007	Belgium	Arr. Diksmuide	BE252	Men	110.6	0.1	223.9	0.2
2005-2007	Belgium	Arr. Diksmuide	BE252	Women	85.5	0.08	70.2	0.07
2005-2007	Belgium	Arr. Ieper	BE253	Men	121.3	0.1	249.3	0.22
2005-2007	Belgium	Arr. Ieper	BE253	Women	79.8	0.08	55.6	0.06
2005-2007	Belgium	Arr. Kortrijk	BE254	Men	113.4	0.11	207.9	0.2
2005-2007	Belgium	Arr. Kortrijk	BE254	Women	86.1	0.09	65	0.07
2005-2007	Belgium	Arr. Oostende	BE255	Men	119	0.11	261.3	0.24
2005-2007	Belgium	Arr. Oostende	BE255	Women	76.5	0.08	81.6	0.08
2005-2007	Belgium	Arr. Roeselare	BE256	Men	110	0.11	224.7	0.23
2005-2007	Belgium	Arr. Roeselare	BE256	Women	83.5	0.09	62.5	0.07
2005-2007	Belgium	Arr. Tielt	BE257	Men	98.7	0.09	204.7	0.19
2005-2007	Belgium	Arr. Tielt	BE257	Women	73.7	0.07	53	0.05
2005-2007	Belgium	Arr. Veurne	BE258	Men	108	0.1	226.4	0.2
2005-2007	Belgium	Arr. Veurne	BE258	Women	83.6	0.09	77.5	0.08
2005-2007	Belgium	Arr. Nivelles	BE310	Men	97.5	0.09	201.7	0.2
2005-2007	Belgium	Arr. Nivelles	BE310	Women	68.5	0.07	68.7	0.07
2005-2007	Belgium	Arr. Mons	BE323	Men	148.4	0.1	312	0.23
2005-2007	Belgium	Arr. Mons	BE323	Women	102.8	0.08	97.8	0.08
2005-2007	Belgium	Arr. Tournai-Mouscron	BE328	Men	133.2	0.1	277	0.21
2005-2007	Belgium	Arr. Tournai-Mouscron	BE328	Women	91	0.07	68.8	0.06
2005-2007	Belgium	Arr. Ath	BE32A	Men	134.9	0.1	318.2	0.24
2005-2007	Belgium	Arr. Ath	BE32A	Women	90.6	0.07	106	0.09
2005-2007	Belgium	Arr. Charleroi	BE32B	Men	144.4	0.1	322	0.23
2005-2007	Belgium	Arr. Charleroi	BE32B	Women	99.2	0.08	99.5	0.08
2005-2007	Belgium	Arr. Soignies	BE32C	Men	119.6	0.09	288.1	0.23
2005-2007	Belgium	Arr. Soignies	BE32C	Women	93.5	0.08	92.2	0.08
2005-2007	Belgium	Arr. Thuin	BE32D	Men	134.7	0.1	282.2	0.21
2005-2007	Belgium	Arr. Thuin	BE32D	Women	84.4	0.07	79.2	0.06
2005-2007	Belgium	Arr. Huy	BE331	Men	136.9	0.1	291.1	0.23
2005-2007	Belgium	Arr. Huy	BE331	Women	82.3	0.07	116.6	0.1
2005-2007	Belgium	Arr. Liège	BE332	Men	118.5	0.09	261.8	0.21
2005-2007	Belgium	Arr. Liège	BE332	Women	81.3	0.07	114.5	0.1
2005-2007	Belgium	Arr. Waremme	BE334	Men	140.6	0.11	285.6	0.23
2005-2007	Belgium	Arr. Waremme	BE334	Women	79.5	0.07	110.4	0.09
2005-2007	Belgium	Arr. Verviers	BE336	Men	118.5	0.1	242.5	0.22
2005-2007	Belgium	Arr. Verviers	BE336	Women	79.4	0.07	82.7	0.08
2005-2007	Belgium	Arr. Arlon	BE341	Men	98.2	0.09	228.8	0.21
2005-2007	Belgium	Arr. Arlon	BE341	Women	73.5	0.07	110.6	0.11
2005-2007	Belgium	Arr. Bastogne	BE342	Men	124.8	0.1	255.8	0.22
2005-2007	Belgium	Arr. Bastogne	BE342	Women	82	0.08	80.6	0.08
2005-2007	Belgium	Arr. Marche-en-Famenne	BE343	Men	114.7	0.09	280.8	0.24
2005-2007	Belgium	Arr. Marche-en-Famenne	BE343	Women	78.4	0.07	95.8	0.09
2005-2007	Belgium	Arr. Neufchâteau	BE344	Men	120.8	0.1	264.4	0.23
2005-2007	Belgium	Arr. Neufchâteau	BE344	Women	95.5	0.08	101.7	0.08
2005-2007	Belgium	Arr. Virton	BE345	Men	105.8	0.09	304	0.25
2005-2007	Belgium	Arr. Virton	BE345	Women	85.6	0.07	78.8	0.07
2005-2007	Belgium	Arr. Dinant	BE351	Men	102.9	0.09	297.9	0.25
2005-2007	Belgium	Arr. Dinant	BE351	Women	91.5	0.08	114.2	0.1
2005-2007	Belgium	Arr. Namur	BE352	Men	106.2	0.09	280.8	0.24
2005-2007	Belgium	Arr. Namur	BE352	Women	83.3	0.08	97.1	0.09
2005-2007	Belgium	Arr. Philippeville	BE353	Men	115.4	0.09	314.2	0.25
2005-2007	Belgium	Arr. Philippeville	BE353	Women	78.8	0.07	99.6	0.09
2005-2007	Czechia	Hlavní město Praha	CZ010	Men	175.4	0.14	256.4	0.23
2005-2007	Czechia	Hlavní město Praha	CZ010	Women	105	0.1	105.4	0.1
2005-2007	Czechia	Středočeský kraj	CZ020	Men	216.1	0.16	326.5	0.26
2005-2007	Czechia	Středočeský kraj	CZ020	Women	125.5	0.11	106.7	0.1
2005-2007	Czechia	Jihočeský kraj	CZ031	Men	201.5	0.16	313.1	0.27
2005-2007	Czechia	Jihočeský kraj	CZ031	Women	118.5	0.11	100.3	0.1
2005-2007	Czechia	Plzeňský kraj	CZ032	Men	215.2	0.17	279.2	0.24
2005-2007	Czechia	Plzeňský kraj	CZ032	Women	129.2	0.12	92.7	0.09
2005-2007	Czechia	Karlovarský kraj	CZ041	Men	219.7	0.18	324.1	0.27
2005-2007	Czechia	Karlovarský kraj	CZ041	Women	132.3	0.13	121	0.12
2005-2007	Czechia	Ústecký kraj	CZ042	Men	255	0.18	384	0.3
2005-2007	Czechia	Ústecký kraj	CZ042	Women	154.8	0.13	139.4	0.12
2005-2007	Czechia	Liberecký kraj	CZ051	Men	221.8	0.17	322	0.27
2005-2007	Czechia	Liberecký kraj	CZ051	Women	133.1	0.13	110.8	0.11
2005-2007	Czechia	Královéhradecký kraj	CZ052	Men	192.6	0.15	273.4	0.23
2005-2007	Czechia	Královéhradecký kraj	CZ052	Women	113.7	0.1	90.8	0.08
2005-2007	Czechia	Pardubický kraj	CZ053	Men	214.2	0.17	290.2	0.24
2005-2007	Czechia	Pardubický kraj	CZ053	Women	111.9	0.11	87.7	0.08
2005-2007	Czechia	Kraj Vysočina	CZ063	Men	208.2	0.16	292.9	0.24
2005-2007	Czechia	Kraj Vysočina	CZ063	Women	114.6	0.11	78.5	0.08
2005-2007	Czechia	Jihomoravský kraj	CZ064	Men	211.3	0.16	307.6	0.25
2005-2007	Czechia	Jihomoravský kraj	CZ064	Women	114.7	0.11	88.8	0.08
2005-2007	Czechia	Olomoucký kraj	CZ071	Men	221.7	0.17	333.3	0.28
2005-2007	Czechia	Olomoucký kraj	CZ071	Women	121.1	0.12	100.1	0.1
2005-2007	Czechia	Zlínský kraj	CZ072	Men	228.7	0.17	351.4	0.28
2005-2007	Czechia	Zlínský kraj	CZ072	Women	120.6	0.12	95.8	0.1
2005-2007	Czechia	Moravskoslezský kraj	CZ080	Men	248.1	0.18	368.1	0.3
2005-2007	Czechia	Moravskoslezský kraj	CZ080	Women	141.4	0.13	120.3	0.12
2005-2007	France	Paris	FR101	Men	78.8	0.09	146.4	0.17
2005-2007	France	Paris	FR101	Women	62.2	0.08	46.9	0.06
2005-2007	France	Seine-et-Marne	FR102	Men	99.3	0.11	191.4	0.22
2005-2007	France	Seine-et-Marne	FR102	Women	71.9	0.09	57.6	0.07
2005-2007	France	Yvelines	FR103	Men	83.5	0.11	165.1	0.23
2005-2007	France	Yvelines	FR103	Women	63.1	0.1	51.5	0.08
2005-2007	France	Essonne	FR104	Men	84.2	0.11	176.3	0.24
2005-2007	France	Essonne	FR104	Women	66.7	0.1	53.6	0.08
2005-2007	France	Hauts-de-Seine	FR105	Men	80	0.1	160.9	0.2
2005-2007	France	Hauts-de-Seine	FR105	Women	63	0.08	50.5	0.07
2005-2007	France	Seine-Saint-Denis	FR106	Men	98.1	0.12	194.2	0.24
2005-2007	France	Seine-Saint-Denis	FR106	Women	72.2	0.11	58.7	0.09
2005-2007	France	Val-de-Marne	FR107	Men	87.9	0.1	169.6	0.2
2005-2007	France	Val-de-Marne	FR107	Women	62.8	0.09	51.7	0.07
2005-2007	France	Val-d'Oise	FR108	Men	89	0.11	187.6	0.24
2005-2007	France	Val-d'Oise	FR108	Women	70.9	0.1	58	0.08
2005-2007	France	Cher	FRB01	Men	110.6	0.09	259.8	0.21
2005-2007	France	Cher	FRB01	Women	74.3	0.07	73.7	0.07
2005-2007	France	Eure-et-Loir	FRB02	Men	100.6	0.09	227.1	0.21
2005-2007	France	Eure-et-Loir	FRB02	Women	70.4	0.08	63.7	0.07
2005-2007	France	Indre	FRB03	Men	107.5	0.08	255.4	0.19
2005-2007	France	Indre	FRB03	Women	67.8	0.06	65.7	0.06
2005-2007	France	Indre-et-Loire	FRB04	Men	84.8	0.08	199.5	0.19
2005-2007	France	Indre-et-Loire	FRB04	Women	57.4	0.07	48.3	0.06
2005-2007	France	Loir-et-Cher	FRB05	Men	98.9	0.08	221.7	0.19
2005-2007	France	Loir-et-Cher	FRB05	Women	69.9	0.07	57.6	0.06
2005-2007	France	Loiret	FRB06	Men	95.9	0.09	202.9	0.2
2005-2007	France	Loiret	FRB06	Women	66.5	0.08	56	0.07
2005-2007	France	Côte-d?Or	FRC11	Men	91.6	0.09	202.8	0.2
2005-2007	France	Côte-d?Or	FRC11	Women	67.7	0.08	57	0.06
2005-2007	France	Nièvre	FRC12	Men	123.1	0.09	269.9	0.2
2005-2007	France	Nièvre	FRC12	Women	67	0.06	68.5	0.06
2005-2007	France	Saône-et-Loire	FRC13	Men	96.6	0.08	226.6	0.19
2005-2007	France	Saône-et-Loire	FRC13	Women	62.3	0.06	54.4	0.05
2005-2007	France	Yonne	FRC14	Men	117.3	0.09	246.2	0.2
2005-2007	France	Yonne	FRC14	Women	73.6	0.07	62.7	0.06
2005-2007	France	Doubs	FRC21	Men	95.4	0.1	205.2	0.22
2005-2007	France	Doubs	FRC21	Women	68.6	0.08	56.2	0.07
2005-2007	France	Jura	FRC22	Men	92.7	0.08	209.4	0.19
2005-2007	France	Jura	FRC22	Women	57.4	0.06	51.7	0.05
2005-2007	France	Haute-Saône	FRC23	Men	109.1	0.1	212.8	0.2
2005-2007	France	Haute-Saône	FRC23	Women	61.6	0.06	66.5	0.07
2005-2007	France	Territoire de Belfort	FRC24	Men	88.1	0.08	236.6	0.24
2005-2007	France	Territoire de Belfort	FRC24	Women	70.5	0.07	67.4	0.07
2005-2007	France	Calvados	FRD11	Men	99.5	0.09	229.3	0.22
2005-2007	France	Calvados	FRD11	Women	71.6	0.08	54.9	0.06
2005-2007	France	Manche	FRD12	Men	100.2	0.09	234.7	0.2
2005-2007	France	Manche	FRD12	Women	69.5	0.07	61.6	0.06
2005-2007	France	Orne	FRD13	Men	100.6	0.09	237	0.21
2005-2007	France	Orne	FRD13	Women	66.1	0.07	56.3	0.06
2005-2007	France	Eure	FRD21	Men	115.7	0.11	236	0.23
2005-2007	France	Eure	FRD21	Women	83.2	0.09	70.5	0.08
2005-2007	France	Seine-Maritime	FRD22	Men	107.4	0.09	250.5	0.23
2005-2007	France	Seine-Maritime	FRD22	Women	71.2	0.08	63.3	0.07
2005-2007	France	Nord	FRE11	Men	136.5	0.11	305.6	0.26
2005-2007	France	Nord	FRE11	Women	91.3	0.1	83.2	0.09
2005-2007	France	Pas-de-Calais	FRE12	Men	135.5	0.1	328.1	0.27
2005-2007	France	Pas-de-Calais	FRE12	Women	89.2	0.09	81.2	0.08
2005-2007	France	Aisne	FRE21	Men	128.2	0.1	273	0.23
2005-2007	France	Aisne	FRE21	Women	83.1	0.08	72.5	0.07
2005-2007	France	Oise	FRE22	Men	104.7	0.1	226.1	0.24
2005-2007	France	Oise	FRE22	Women	72.8	0.09	64.8	0.08
2005-2007	France	Somme	FRE23	Men	121.9	0.1	264.1	0.23
2005-2007	France	Somme	FRE23	Women	83.3	0.08	68.4	0.07
2005-2007	France	Bas-Rhin	FRF11	Men	103.1	0.11	189.1	0.21
2005-2007	France	Bas-Rhin	FRF11	Women	64.3	0.08	54.4	0.07
2005-2007	France	Haut-Rhin	FRF12	Men	95.7	0.11	205.2	0.23
2005-2007	France	Haut-Rhin	FRF12	Women	71	0.09	63.5	0.08
2005-2007	France	Ardennes	FRF21	Men	119.4	0.1	271.5	0.24
2005-2007	France	Ardennes	FRF21	Women	78.6	0.08	64.7	0.07
2005-2007	France	Aube	FRF22	Men	97.4	0.09	242.9	0.22
2005-2007	France	Aube	FRF22	Women	74.1	0.08	57.1	0.06
2005-2007	France	Marne	FRF23	Men	103.1	0.09	252.5	0.24
2005-2007	France	Marne	FRF23	Women	73.3	0.08	66.1	0.07
2005-2007	France	Haute-Marne	FRF24	Men	111.5	0.09	249.1	0.21
2005-2007	France	Haute-Marne	FRF24	Women	74.5	0.07	73.1	0.07
2005-2007	France	Meurthe-et-Moselle	FRF31	Men	106.4	0.1	241.8	0.23
2005-2007	France	Meurthe-et-Moselle	FRF31	Women	67.9	0.08	66.7	0.07
2005-2007	France	Meuse	FRF32	Men	108.5	0.09	240.8	0.21
2005-2007	France	Meuse	FRF32	Women	82	0.08	64.5	0.06
2005-2007	France	Moselle	FRF33	Men	106.5	0.1	226.2	0.23
2005-2007	France	Moselle	FRF33	Women	74.4	0.09	67.2	0.08
2005-2007	France	Vosges	FRF34	Men	112	0.1	245	0.22
2005-2007	France	Vosges	FRF34	Women	73.2	0.07	66	0.06
2005-2007	France	Loire-Atlantique	FRG01	Men	93.8	0.09	232	0.24
2005-2007	France	Loire-Atlantique	FRG01	Women	63.2	0.08	57.2	0.07
2005-2007	France	Maine-et-Loire	FRG02	Men	90.8	0.09	206.6	0.21
2005-2007	France	Maine-et-Loire	FRG02	Women	62.6	0.07	49.7	0.06
2005-2007	France	Mayenne	FRG03	Men	88.8	0.09	187.6	0.18
2005-2007	France	Mayenne	FRG03	Women	50	0.06	51.2	0.06
2005-2007	France	Sarthe	FRG04	Men	90.6	0.08	229.6	0.22
2005-2007	France	Sarthe	FRG04	Women	63.6	0.07	58	0.06
2005-2007	France	Vendée	FRG05	Men	92.1	0.09	224.6	0.22
2005-2007	France	Vendée	FRG05	Women	62.1	0.07	55.4	0.06
2005-2007	France	Côtes-d?Armor	FRH01	Men	99.8	0.08	270.4	0.22
2005-2007	France	Côtes-d?Armor	FRH01	Women	63.9	0.06	67.3	0.06
2005-2007	France	Finistère	FRH02	Men	103.3	0.08	289.5	0.24
2005-2007	France	Finistère	FRH02	Women	67.8	0.06	71.3	0.07
2005-2007	France	Ille-et-Vilaine	FRH03	Men	93.5	0.09	205.9	0.21
2005-2007	France	Ille-et-Vilaine	FRH03	Women	54.2	0.07	58.2	0.07
2005-2007	France	Morbihan	FRH04	Men	102.5	0.09	265.9	0.23
2005-2007	France	Morbihan	FRH04	Women	63.3	0.07	66.9	0.07
2005-2007	France	Dordogne	FRI11	Men	98.2	0.08	206.9	0.17
2005-2007	France	Dordogne	FRI11	Women	71.3	0.07	63.6	0.06
2005-2007	France	Gironde	FRI12	Men	97.5	0.09	203.9	0.2
2005-2007	France	Gironde	FRI12	Women	66.6	0.08	54.2	0.06
2005-2007	France	Landes	FRI13	Men	97.5	0.09	197.6	0.18
2005-2007	France	Landes	FRI13	Women	60.8	0.06	57	0.06
2005-2007	France	Lot-et-Garonne	FRI14	Men	81.7	0.07	201.5	0.18
2005-2007	France	Lot-et-Garonne	FRI14	Women	61.7	0.06	55.1	0.06
2005-2007	France	Pyrénées-Atlantiques	FRI15	Men	99.8	0.09	189.6	0.17
2005-2007	France	Pyrénées-Atlantiques	FRI15	Women	60.7	0.06	57.2	0.06
2005-2007	France	Corrèze	FRI21	Men	104.2	0.08	210.8	0.17
2005-2007	France	Corrèze	FRI21	Women	65.3	0.06	54.2	0.05
2005-2007	France	Creuse	FRI22	Men	111.6	0.07	255.7	0.17
2005-2007	France	Creuse	FRI22	Women	65	0.05	66.2	0.05
2005-2007	France	Haute-Vienne	FRI23	Men	100	0.09	210.2	0.18
2005-2007	France	Haute-Vienne	FRI23	Women	65.4	0.07	51.5	0.05
2005-2007	France	Charente	FRI31	Men	83.8	0.07	207.5	0.19
2005-2007	France	Charente	FRI31	Women	64.2	0.07	53.9	0.06
2005-2007	France	Charente-Maritime	FRI32	Men	89.5	0.08	230.7	0.19
2005-2007	France	Charente-Maritime	FRI32	Women	65.7	0.07	67.5	0.07
2005-2007	France	Deux-Sèvres	FRI33	Men	82.8	0.07	200.2	0.18
2005-2007	France	Deux-Sèvres	FRI33	Women	58.8	0.06	47.2	0.05
2005-2007	France	Vienne	FRI34	Men	92.8	0.08	221.4	0.2
2005-2007	France	Vienne	FRI34	Women	62.8	0.07	52.8	0.06
2005-2007	France	Aude	FRJ11	Men	88.5	0.08	206.6	0.18
2005-2007	France	Aude	FRJ11	Women	64.5	0.06	62.3	0.06
2005-2007	France	Gard	FRJ12	Men	95.8	0.09	213.1	0.2
2005-2007	France	Gard	FRJ12	Women	70.1	0.08	60.2	0.07
2005-2007	France	Hérault	FRJ13	Men	88.6	0.08	211.2	0.2
2005-2007	France	Hérault	FRJ13	Women	61.3	0.07	59.6	0.07
2005-2007	France	Lozère	FRJ14	Men	119	0.09	205.1	0.16
2005-2007	France	Lozère	FRJ14	Women	67.1	0.06	61.3	0.05
2005-2007	France	Pyrénées-Orientales	FRJ15	Men	102.6	0.08	226.6	0.18
2005-2007	France	Pyrénées-Orientales	FRJ15	Women	64	0.07	65.7	0.07
2005-2007	France	Ariège	FRJ21	Men	92.8	0.07	208.6	0.17
2005-2007	France	Ariège	FRJ21	Women	71.5	0.07	56.2	0.05
2005-2007	France	Aveyron	FRJ22	Men	88.6	0.08	169.3	0.14
2005-2007	France	Aveyron	FRJ22	Women	64.8	0.06	53.6	0.05
2005-2007	France	Haute-Garonne	FRJ23	Men	78.7	0.08	152.7	0.17
2005-2007	France	Haute-Garonne	FRJ23	Women	53.6	0.07	43	0.05
2005-2007	France	Gers	FRJ24	Men	81	0.07	194	0.17
2005-2007	France	Gers	FRJ24	Women	53.2	0.05	53.4	0.05
2005-2007	France	Lot	FRJ25	Men	89.4	0.08	189.1	0.17
2005-2007	France	Lot	FRJ25	Women	62.5	0.06	54	0.05
2005-2007	France	Hautes-Pyrénées	FRJ26	Men	98.5	0.08	207.5	0.17
2005-2007	France	Hautes-Pyrénées	FRJ26	Women	65.1	0.06	59	0.06
2005-2007	France	Tarn	FRJ27	Men	88.1	0.08	179.9	0.16
2005-2007	France	Tarn	FRJ27	Women	64.8	0.07	50.7	0.05
2005-2007	France	Tarn-et-Garonne	FRJ28	Men	87.5	0.08	192.4	0.17
2005-2007	France	Tarn-et-Garonne	FRJ28	Women	63.4	0.07	54.9	0.06
2005-2007	France	Allier	FRK11	Men	111.3	0.08	231.6	0.18
2005-2007	France	Allier	FRK11	Women	74.8	0.07	62.4	0.06
2005-2007	France	Cantal	FRK12	Men	100.6	0.08	233.7	0.18
2005-2007	France	Cantal	FRK12	Women	59.7	0.05	45.2	0.04
2005-2007	France	Haute-Loire	FRK13	Men	89.7	0.08	212.1	0.19
2005-2007	France	Haute-Loire	FRK13	Women	66.6	0.06	52.4	0.05
2005-2007	France	Puy-de-Dôme	FRK14	Men	107	0.1	221.6	0.21
2005-2007	France	Puy-de-Dôme	FRK14	Women	67.7	0.07	59	0.06
2005-2007	France	Ain	FRK21	Men	91.2	0.09	187.1	0.2
2005-2007	France	Ain	FRK21	Women	57	0.07	51.5	0.07
2005-2007	France	Ardèche	FRK22	Men	89.9	0.08	203.6	0.19
2005-2007	France	Ardèche	FRK22	Women	71.4	0.07	46.7	0.05
2005-2007	France	Drôme	FRK23	Men	90.3	0.09	177.3	0.18
2005-2007	France	Drôme	FRK23	Women	65	0.08	49.7	0.06
2005-2007	France	Isère	FRK24	Men	77.7	0.09	180.7	0.21
2005-2007	France	Isère	FRK24	Women	57	0.08	52.7	0.07
2005-2007	France	Loire	FRK25	Men	91.1	0.09	207.8	0.2
2005-2007	France	Loire	FRK25	Women	69.4	0.07	46.6	0.05
2005-2007	France	Rhône	FRK26	Men	82.4	0.09	170.6	0.19
2005-2007	France	Rhône	FRK26	Women	60.6	0.08	44.5	0.06
2005-2007	France	Savoie	FRK27	Men	84.6	0.09	192.2	0.21
2005-2007	France	Savoie	FRK27	Women	58.6	0.07	45.5	0.06
2005-2007	France	Haute-Savoie	FRK28	Men	75.8	0.09	183.7	0.22
2005-2007	France	Haute-Savoie	FRK28	Women	53.3	0.07	51	0.07
2005-2007	France	Alpes-de-Haute-Provence	FRL01	Men	91.3	0.08	213	0.19
2005-2007	France	Alpes-de-Haute-Provence	FRL01	Women	61.1	0.07	54	0.06
2005-2007	France	Hautes-Alpes	FRL02	Men	81.4	0.08	201.9	0.2
2005-2007	France	Hautes-Alpes	FRL02	Women	58.7	0.06	46.2	0.05
2005-2007	France	Alpes-Maritimes	FRL03	Men	85.2	0.08	185.8	0.17
2005-2007	France	Alpes-Maritimes	FRL03	Women	60.9	0.06	55.5	0.05
2005-2007	France	Bouches-du-Rhône	FRL04	Men	97.8	0.09	202	0.2
2005-2007	France	Bouches-du-Rhône	FRL04	Women	65.2	0.07	56.2	0.07
2005-2007	France	Var	FRL05	Men	95.2	0.09	208.4	0.19
2005-2007	France	Var	FRL05	Women	59	0.06	57.5	0.06
2005-2007	France	Vaucluse	FRL06	Men	98.5	0.09	208.5	0.21
2005-2007	France	Vaucluse	FRL06	Women	67.5	0.08	57.2	0.06
2005-2007	France	Corse-du-Sud	FRM01	Men	87.8	0.09	204.5	0.21
2005-2007	France	Corse-du-Sud	FRM01	Women	57.8	0.06	56	0.06
2005-2007	Germany	Saar	DE1001	Men	180.5	0.16	219.6	0.2
2005-2007	Germany	Saar	DE1001	Women	104.5	0.09	83.6	0.08
2005-2007	Germany	Schleswig-Holstein Mitte	DE101	Men	170.8	0.17	175.4	0.18
2005-2007	Germany	Schleswig-Holstein Mitte	DE101	Women	98.6	0.09	63.6	0.06
2005-2007	Germany	Schleswig-Holstein Nord	DE102	Men	161.9	0.16	162.9	0.17
2005-2007	Germany	Schleswig-Holstein Nord	DE102	Women	103.5	0.1	63.2	0.06
2005-2007	Germany	Schleswig-Holstein Ost	DE103	Men	171.3	0.16	174.6	0.17
2005-2007	Germany	Schleswig-Holstein Ost	DE103	Women	99.7	0.09	66.4	0.06
2005-2007	Germany	Schleswig-Holstein Süd	DE104	Men	151.1	0.17	148.6	0.17
2005-2007	Germany	Schleswig-Holstein Süd	DE104	Women	97.3	0.1	54.2	0.06
2005-2007	Germany	Schleswig-Holstein Süd-West	DE105	Men	177.6	0.17	170.5	0.17
2005-2007	Germany	Schleswig-Holstein Süd-West	DE105	Women	115.7	0.1	64	0.06
2005-2007	Germany	Berlin	DE1101	Men	193.4	0.21	180.6	0.2
2005-2007	Germany	Berlin	DE1101	Women	113.6	0.11	67.9	0.07
2005-2007	Germany	Havelland-Fläming	DE1201	Men	176.6	0.2	205.8	0.23
2005-2007	Germany	Havelland-Fläming	DE1201	Women	89.5	0.1	71.4	0.08
2005-2007	Germany	Lausitz-Spreewald	DE1202	Men	196.7	0.2	234	0.24
2005-2007	Germany	Lausitz-Spreewald	DE1202	Women	92.2	0.09	75.1	0.08
2005-2007	Germany	Oderland-Spree	DE1203	Men	175.9	0.19	222.3	0.24
2005-2007	Germany	Oderland-Spree	DE1203	Women	93.2	0.1	73.7	0.08
2005-2007	Germany	Prignitz-Oberhavel	DE1204	Men	192.7	0.2	221.3	0.23
2005-2007	Germany	Prignitz-Oberhavel	DE1204	Women	101.2	0.1	78.4	0.08
2005-2007	Germany	Uckermark-Barnim	DE1205	Men	195.6	0.21	229.2	0.24
2005-2007	Germany	Uckermark-Barnim	DE1205	Women	103.5	0.11	88.1	0.1
2005-2007	Germany	Mecklenburgische Seenplatte	DE1301	Men	219.4	0.22	243	0.25
2005-2007	Germany	Mecklenburgische Seenplatte	DE1301	Women	95.5	0.11	69.6	0.08
2005-2007	Germany	Mittleres Mecklenburg/Rostock	DE1302	Men	182	0.2	208.9	0.24
2005-2007	Germany	Mittleres Mecklenburg/Rostock	DE1302	Women	94.5	0.11	70.7	0.08
2005-2007	Germany	Vorpommern	DE1303	Men	221.4	0.22	242.6	0.24
2005-2007	Germany	Vorpommern	DE1303	Women	97.2	0.1	78.7	0.08
2005-2007	Germany	Westmecklenburg	DE1304	Men	208.6	0.21	237.5	0.24
2005-2007	Germany	Westmecklenburg	DE1304	Women	95.4	0.1	78	0.08
2005-2007	Germany	Oberes Elbtal/Osterzgebirge	DE1401	Men	158.3	0.17	178.5	0.19
2005-2007	Germany	Oberes Elbtal/Osterzgebirge	DE1401	Women	79.6	0.08	55.1	0.06
2005-2007	Germany	Oberlausitz-Niederschlesien	DE1402	Men	187.7	0.18	226.7	0.22
2005-2007	Germany	Oberlausitz-Niederschlesien	DE1402	Women	90.4	0.09	64.4	0.06
2005-2007	Germany	Südsachsen	DE1403	Men	175.9	0.17	213.7	0.2
2005-2007	Germany	Südsachsen	DE1403	Women	87.4	0.08	69.5	0.06
2005-2007	Germany	Westsachsen	DE1404	Men	169.1	0.17	226.7	0.23
2005-2007	Germany	Westsachsen	DE1404	Women	89.2	0.09	74.6	0.07
2005-2007	Germany	Altmark	DE1501	Men	205	0.2	242.5	0.23
2005-2007	Germany	Altmark	DE1501	Women	109.2	0.1	86	0.08
2005-2007	Germany	Anhalt-Bitterfeld-Wittenberg	DE1502	Men	195	0.19	247.6	0.24
2005-2007	Germany	Anhalt-Bitterfeld-Wittenberg	DE1502	Women	98.6	0.09	78.1	0.08
2005-2007	Germany	Halle/S.	DE1503	Men	182	0.17	237.7	0.22
2005-2007	Germany	Halle/S.	DE1503	Women	89.3	0.09	75.3	0.08
2005-2007	Germany	Magdeburg	DE1504	Men	203.2	0.19	245.7	0.23
2005-2007	Germany	Magdeburg	DE1504	Women	97.7	0.09	83.2	0.08
2005-2007	Germany	Mittelthüringen	DE1601	Men	178.4	0.18	208.8	0.21
2005-2007	Germany	Mittelthüringen	DE1601	Women	93.8	0.09	69.3	0.07
2005-2007	Germany	Nordthüringen	DE1602	Men	195.6	0.19	212	0.2
2005-2007	Germany	Nordthüringen	DE1602	Women	96.8	0.09	72.8	0.07
2005-2007	Germany	Ostthüringen	DE1603	Men	176.7	0.18	194.9	0.2
2005-2007	Germany	Ostthüringen	DE1603	Women	86.5	0.09	58.1	0.06
2005-2007	Germany	Südthüringen	DE1604	Men	180.5	0.18	218.2	0.21
2005-2007	Germany	Südthüringen	DE1604	Women	88.2	0.09	72.2	0.07
2005-2007	Germany	Hamburg	DE201	Men	170.9	0.17	171.4	0.17
2005-2007	Germany	Hamburg	DE201	Women	109.5	0.1	70.5	0.06
2005-2007	Germany	Braunschweig	DE301	Men	168	0.16	202.9	0.19
2005-2007	Germany	Braunschweig	DE301	Women	97.9	0.09	71.8	0.07
2005-2007	Germany	Bremen-Umland	DE302	Men	165.1	0.17	178	0.19
2005-2007	Germany	Bremen-Umland	DE302	Women	93	0.09	64	0.06
2005-2007	Germany	Bremerhaven	DE303	Men	184.6	0.16	207.1	0.19
2005-2007	Germany	Bremerhaven	DE303	Women	118.6	0.1	74.3	0.06
2005-2007	Germany	Emsland	DE304	Men	158.5	0.17	189.4	0.19
2005-2007	Germany	Emsland	DE304	Women	95.9	0.1	60.6	0.07
2005-2007	Germany	Göttingen	DE305	Men	164	0.15	184.5	0.17
2005-2007	Germany	Göttingen	DE305	Women	94.3	0.08	61.6	0.05
2005-2007	Germany	Hamburg-Umland-Süd	DE306	Men	149.3	0.16	164.8	0.18
2005-2007	Germany	Hamburg-Umland-Süd	DE306	Women	93.7	0.1	61.8	0.06
2005-2007	Germany	Hannover	DE307	Men	166.7	0.17	188.7	0.19
2005-2007	Germany	Hannover	DE307	Women	102	0.1	67.7	0.06
2005-2007	Germany	Hildesheim	DE308	Men	171.7	0.16	194.1	0.18
2005-2007	Germany	Hildesheim	DE308	Women	107.6	0.09	62.5	0.05
2005-2007	Germany	Lüneburg	DE309	Men	180.8	0.17	213.8	0.2
2005-2007	Germany	Lüneburg	DE309	Women	110.1	0.09	74.9	0.06
2005-2007	Germany	Oldenburg	DE310	Men	151.6	0.16	179.3	0.19
2005-2007	Germany	Oldenburg	DE310	Women	100.1	0.1	59.2	0.06
2005-2007	Germany	Osnabrück	DE311	Men	156.5	0.16	166.6	0.17
2005-2007	Germany	Osnabrück	DE311	Women	94.8	0.09	56	0.05
2005-2007	Germany	Ost-Friesland	DE312	Men	175.1	0.17	206.3	0.2
2005-2007	Germany	Ost-Friesland	DE312	Women	108.3	0.1	74	0.07
2005-2007	Germany	Südheide	DE313	Men	168.6	0.16	192.4	0.19
2005-2007	Germany	Südheide	DE313	Women	101.5	0.09	71.2	0.07
2005-2007	Germany	Bremen	DE401	Men	202.4	0.19	179.6	0.17
2005-2007	Germany	Bremen	DE401	Women	123.7	0.11	64.9	0.06
2005-2007	Germany	Aachen	DE501	Men	162	0.16	170.9	0.17
2005-2007	Germany	Aachen	DE501	Women	101.8	0.1	66.8	0.06
2005-2007	Germany	Arnsberg	DE502	Men	172.6	0.16	189.5	0.18
2005-2007	Germany	Arnsberg	DE502	Women	102.8	0.09	71.1	0.07
2005-2007	Germany	Bielefeld	DE503	Men	163.1	0.16	171	0.17
2005-2007	Germany	Bielefeld	DE503	Women	96.1	0.09	59.3	0.06
2005-2007	Germany	Bochum/Hagen	DE504	Men	184.2	0.17	201.6	0.19
2005-2007	Germany	Bochum/Hagen	DE504	Women	113.5	0.1	75.3	0.07
2005-2007	Germany	Bonn	DE505	Men	141.4	0.15	150.9	0.16
2005-2007	Germany	Bonn	DE505	Women	89.9	0.09	58.5	0.06
2005-2007	Germany	Dortmund	DE506	Men	192.7	0.18	203.9	0.19
2005-2007	Germany	Dortmund	DE506	Women	118	0.11	79.2	0.07
2005-2007	Germany	Duisburg/Essen	DE507	Men	190.3	0.17	198.5	0.18
2005-2007	Germany	Duisburg/Essen	DE507	Women	115.3	0.1	81.2	0.07
2005-2007	Germany	Düsseldorf	DE508	Men	168.9	0.17	183.6	0.18
2005-2007	Germany	Düsseldorf	DE508	Women	104.1	0.1	75.7	0.07
2005-2007	Germany	Emscher-Lippe	DE509	Men	183.1	0.16	212.2	0.18
2005-2007	Germany	Emscher-Lippe	DE509	Women	112.7	0.1	80.6	0.07
2005-2007	Germany	Köln	DE510	Men	160.5	0.17	162.6	0.17
2005-2007	Germany	Köln	DE510	Women	102	0.1	64.8	0.07
2005-2007	Germany	Münster	DE511	Men	158.3	0.17	165.4	0.17
2005-2007	Germany	Münster	DE511	Women	94.4	0.1	54.3	0.06
2005-2007	Germany	Paderborn	DE512	Men	149.1	0.16	170.8	0.18
2005-2007	Germany	Paderborn	DE512	Women	88.7	0.09	59.3	0.06
2005-2007	Germany	Siegen	DE513	Men	170.3	0.17	195.1	0.19
2005-2007	Germany	Siegen	DE513	Women	96.7	0.09	61.7	0.06
2005-2007	Germany	Mittelhessen	DE601	Men	155.3	0.15	189.3	0.18
2005-2007	Germany	Mittelhessen	DE601	Women	91.7	0.09	61.7	0.06
2005-2007	Germany	Nordhessen	DE602	Men	165.8	0.16	179.6	0.17
2005-2007	Germany	Nordhessen	DE602	Women	93.4	0.08	60.8	0.06
2005-2007	Germany	Osthessen	DE603	Men	140.1	0.14	168.7	0.17
2005-2007	Germany	Osthessen	DE603	Women	82.4	0.08	54	0.05
2005-2007	Germany	Rhein-Main	DE604	Men	145.7	0.16	158	0.17
2005-2007	Germany	Rhein-Main	DE604	Women	98	0.1	61.1	0.06
2005-2007	Germany	Starkenburg	DE605	Men	147.4	0.16	164.7	0.18
2005-2007	Germany	Starkenburg	DE605	Women	90.7	0.09	61.8	0.06
2005-2007	Germany	Mittelrhein-Westerwald	DE701	Men	164	0.16	191.1	0.19
2005-2007	Germany	Mittelrhein-Westerwald	DE701	Women	102.3	0.09	67.8	0.06
2005-2007	Germany	Rheinhessen-Nahe	DE702	Men	161.1	0.17	169.5	0.18
2005-2007	Germany	Rheinhessen-Nahe	DE702	Women	98.9	0.1	69.9	0.07
2005-2007	Germany	Rheinpfalz	DE703	Men	161.5	0.17	177.5	0.18
2005-2007	Germany	Rheinpfalz	DE703	Women	102	0.1	70.6	0.07
2005-2007	Germany	Trier	DE704	Men	169.9	0.16	194	0.18
2005-2007	Germany	Trier	DE704	Women	98.6	0.09	64.2	0.06
2005-2007	Germany	Westpfalz	DE705	Men	175	0.16	204.4	0.19
2005-2007	Germany	Westpfalz	DE705	Women	101.5	0.09	75	0.07
2005-2007	Germany	Bodensee-Oberschwaben	DE801	Men	137.6	0.16	149.2	0.17
2005-2007	Germany	Bodensee-Oberschwaben	DE801	Women	85.7	0.09	51.8	0.05
2005-2007	Germany	Donau-Iller (BW)	DE802	Men	136.2	0.16	152.2	0.17
2005-2007	Germany	Donau-Iller (BW)	DE802	Women	85.9	0.09	52.7	0.05
2005-2007	Germany	Franken	DE803	Men	150.1	0.16	169.3	0.18
2005-2007	Germany	Franken	DE803	Women	92	0.09	57.4	0.06
2005-2007	Germany	Hochrhein-Bodensee	DE804	Men	140.4	0.16	159.2	0.18
2005-2007	Germany	Hochrhein-Bodensee	DE804	Women	82.7	0.09	57.3	0.06
2005-2007	Germany	Mittlerer Oberrhein	DE805	Men	140.9	0.15	172.5	0.19
2005-2007	Germany	Mittlerer Oberrhein	DE805	Women	84.8	0.09	62.8	0.06
2005-2007	Germany	Neckar-Alb	DE806	Men	142.6	0.16	154.2	0.18
2005-2007	Germany	Neckar-Alb	DE806	Women	73.8	0.08	46.5	0.05
2005-2007	Germany	Nordschwarzwald	DE807	Men	139.6	0.16	160.9	0.18
2005-2007	Germany	Nordschwarzwald	DE807	Women	82.3	0.09	54.6	0.06
2005-2007	Germany	Ostwürttemberg	DE808	Men	156.7	0.16	165.6	0.17
2005-2007	Germany	Ostwürttemberg	DE808	Women	88.3	0.09	58.8	0.06
2005-2007	Germany	Schwarzwald-Baar-Heuberg	DE809	Men	145.8	0.16	151.3	0.17
2005-2007	Germany	Schwarzwald-Baar-Heuberg	DE809	Women	85.9	0.09	53.5	0.06
2005-2007	Germany	Stuttgart	DE810	Men	136.8	0.16	152.7	0.18
2005-2007	Germany	Stuttgart	DE810	Women	84	0.09	54.4	0.06
2005-2007	Germany	Südlicher Oberrhein	DE811	Men	144.9	0.16	154.2	0.17
2005-2007	Germany	Südlicher Oberrhein	DE811	Women	84.8	0.09	55.4	0.06
2005-2007	Germany	Unterer Neckar	DE812	Men	149.6	0.16	177.3	0.19
2005-2007	Germany	Unterer Neckar	DE812	Women	91.8	0.09	65.5	0.07
2005-2007	Germany	Allgäu	DE901	Men	145	0.15	164.1	0.17
2005-2007	Germany	Allgäu	DE901	Women	89.4	0.08	58	0.05
2005-2007	Germany	Augsburg	DE902	Men	162	0.17	181.9	0.18
2005-2007	Germany	Augsburg	DE902	Women	88.7	0.09	60.7	0.06
2005-2007	Germany	Bayerischer Untermain	DE903	Men	138.4	0.15	167.7	0.18
2005-2007	Germany	Bayerischer Untermain	DE903	Women	84.1	0.09	59.1	0.06
2005-2007	Germany	Donau-Iller (BY)	DE904	Men	151.1	0.16	168.7	0.18
2005-2007	Germany	Donau-Iller (BY)	DE904	Women	89.6	0.09	54.4	0.05
2005-2007	Germany	Donau-Wald	DE905	Men	174.5	0.17	199.2	0.19
2005-2007	Germany	Donau-Wald	DE905	Women	91.2	0.09	60.1	0.06
2005-2007	Germany	Industrieregion Mittelfranken	DE906	Men	159.9	0.16	197.2	0.2
2005-2007	Germany	Industrieregion Mittelfranken	DE906	Women	102.3	0.1	71.7	0.07
2005-2007	Germany	Ingolstadt	DE907	Men	153.7	0.17	160.9	0.17
2005-2007	Germany	Ingolstadt	DE907	Women	93	0.1	56.7	0.06
2005-2007	Germany	Landshut	DE908	Men	158.8	0.16	187.2	0.19
2005-2007	Germany	Landshut	DE908	Women	92.2	0.09	62.6	0.06
2005-2007	Germany	Main-Rhön	DE909	Men	158.6	0.16	181.9	0.18
2005-2007	Germany	Main-Rhön	DE909	Women	92.2	0.09	56.3	0.05
2005-2007	Germany	München	DE910	Men	138.6	0.17	148.3	0.18
2005-2007	Germany	München	DE910	Women	91.1	0.1	54.4	0.06
2005-2007	Germany	Oberfranken-Ost	DE911	Men	195.6	0.17	225.2	0.19
2005-2007	Germany	Oberfranken-Ost	DE911	Women	101.2	0.09	73.8	0.06
2005-2007	Germany	Oberfranken-West	DE912	Men	165.5	0.16	203.3	0.2
2005-2007	Germany	Oberfranken-West	DE912	Women	98.4	0.09	69.1	0.07
2005-2007	Germany	Oberland	DE913	Men	140.2	0.15	156.7	0.17
2005-2007	Germany	Oberland	DE913	Women	90.6	0.09	55.7	0.06
2005-2007	Germany	Oberpfalz-Nord	DE914	Men	186.7	0.17	212.1	0.2
2005-2007	Germany	Oberpfalz-Nord	DE914	Women	104.3	0.1	68.6	0.07
2005-2007	Germany	Regensburg	DE915	Men	168.9	0.17	188.7	0.19
2005-2007	Germany	Regensburg	DE915	Women	96.5	0.09	59.5	0.06
2005-2007	Germany	Südostoberbayern	DE916	Men	164.9	0.17	171.7	0.17
2005-2007	Germany	Südostoberbayern	DE916	Women	91.8	0.08	58.5	0.05
2005-2007	Germany	Westmittelfranken	DE917	Men	164.6	0.16	184.4	0.18
2005-2007	Germany	Westmittelfranken	DE917	Women	92	0.08	61.1	0.06
2005-2007	Germany	Würzburg	DE918	Men	147.1	0.15	161.7	0.17
2005-2007	Germany	Würzburg	DE918	Women	92.6	0.09	56.3	0.06
2005-2007	Italy	Torino	IT01	Men	102.6	0.11	188.5	0.2
2005-2007	Italy	Torino	IT01	Women	73.8	0.08	55.9	0.06
2005-2007	Italy	Vercelli	IT02	Men	110.8	0.1	206.3	0.18
2005-2007	Italy	Vercelli	IT02	Women	76.3	0.07	66.8	0.06
2005-2007	Italy	Novara	IT03	Men	109	0.11	210	0.21
2005-2007	Italy	Novara	IT03	Women	81.7	0.08	64.5	0.06
2005-2007	Italy	Cuneo	IT04	Men	106.2	0.1	188.2	0.17
2005-2007	Italy	Cuneo	IT04	Women	76.3	0.07	56	0.05
2005-2007	Italy	Asti	IT05	Men	106	0.09	187.3	0.16
2005-2007	Italy	Asti	IT05	Women	83.3	0.07	55.6	0.04
2005-2007	Italy	Alessandria	IT06	Men	101.9	0.08	197.4	0.16
2005-2007	Italy	Alessandria	IT06	Women	81.1	0.06	58	0.05
2005-2007	Italy	Valle d'Aosta/Vallée d'Aoste	IT07	Men	114.6	0.11	225.1	0.21
2005-2007	Italy	Valle d'Aosta/Vallée d'Aoste	IT07	Women	87.3	0.09	63.7	0.06
2005-2007	Italy	Imperia	IT08	Men	102.6	0.09	191.5	0.17
2005-2007	Italy	Imperia	IT08	Women	85.8	0.08	65.8	0.06
2005-2007	Italy	Savona	IT09	Men	95	0.08	172.9	0.15
2005-2007	Italy	Savona	IT09	Women	72.2	0.07	56	0.05
2005-2007	Italy	Genova	IT10	Men	96.2	0.08	159.4	0.14
2005-2007	Italy	Genova	IT10	Women	70.7	0.06	49.9	0.04
2005-2007	Italy	La Spezia	IT11	Men	83	0.07	163.8	0.14
2005-2007	Italy	La Spezia	IT11	Women	60.3	0.05	46.2	0.04
2005-2007	Italy	South-West Sardine	IT112	Men	97.9	0.1	209.6	0.22
2005-2007	Italy	South-West Sardine	IT112	Women	73.3	0.09	47.3	0.06
2005-2007	Italy	Foggia and Bari	IT113	Men	93.5	0.1	175	0.18
2005-2007	Italy	Foggia and Bari	IT113	Women	77.7	0.09	56.4	0.07
2005-2007	Italy	Varese	IT12	Men	98.2	0.11	182.2	0.2
2005-2007	Italy	Varese	IT12	Women	69.2	0.08	51.5	0.06
2005-2007	Italy	Como	IT13	Men	95.2	0.11	178.6	0.2
2005-2007	Italy	Como	IT13	Women	66.8	0.08	51.2	0.06
2005-2007	Italy	Sondrio	IT14	Men	91.3	0.09	245.4	0.24
2005-2007	Italy	Sondrio	IT14	Women	67.7	0.07	57.2	0.06
2005-2007	Italy	Milano	IT15	Men	92.2	0.1	188.6	0.22
2005-2007	Italy	Milano	IT15	Women	70.4	0.08	56.4	0.07
2005-2007	Italy	Bergamo	IT16	Men	96.3	0.11	219.4	0.25
2005-2007	Italy	Bergamo	IT16	Women	67.6	0.08	64.2	0.08
2005-2007	Italy	Brescia	IT17	Men	88.7	0.1	214.5	0.25
2005-2007	Italy	Brescia	IT17	Women	65.2	0.08	60.1	0.07
2005-2007	Italy	Pavia	IT18	Men	109.3	0.1	225.5	0.2
2005-2007	Italy	Pavia	IT18	Women	78.2	0.07	69.8	0.06
2005-2007	Italy	Cremona	IT19	Men	101.7	0.1	230.4	0.22
2005-2007	Italy	Cremona	IT19	Women	79.9	0.08	64.3	0.06
2005-2007	Italy	Mantova	IT20	Men	99	0.09	177	0.17
2005-2007	Italy	Mantova	IT20	Women	72	0.07	52.1	0.05
2005-2007	Italy	Bolzano-Bozen	IT21	Men	92.8	0.1	177.8	0.2
2005-2007	Italy	Bolzano-Bozen	IT21	Women	61.3	0.07	53.9	0.06
2005-2007	Italy	Trento	IT22	Men	96.5	0.1	186.8	0.19
2005-2007	Italy	Trento	IT22	Women	65.7	0.07	50.5	0.05
2005-2007	Italy	Verona	IT23	Men	90.7	0.1	173.4	0.19
2005-2007	Italy	Verona	IT23	Women	64.2	0.07	48.3	0.05
2005-2007	Italy	Vicenza	IT24	Men	96.3	0.1	178.2	0.2
2005-2007	Italy	Vicenza	IT24	Women	65.6	0.08	49.4	0.06
2005-2007	Italy	Belluno	IT25	Men	99.1	0.09	239.9	0.21
2005-2007	Italy	Belluno	IT25	Women	68.2	0.06	60.9	0.05
2005-2007	Italy	Treviso	IT26	Men	89.2	0.1	169.1	0.19
2005-2007	Italy	Treviso	IT26	Women	66.9	0.08	50.3	0.06
2005-2007	Italy	Venezia	IT27	Men	92.5	0.1	191	0.2
2005-2007	Italy	Venezia	IT27	Women	69.7	0.08	58.2	0.07
2005-2007	Italy	Padova	IT28	Men	90.2	0.1	171	0.18
2005-2007	Italy	Padova	IT28	Women	61.2	0.07	51.2	0.06
2005-2007	Italy	Rovigo	IT29	Men	112.4	0.1	206.8	0.18
2005-2007	Italy	Rovigo	IT29	Women	62.4	0.06	57.2	0.05
2005-2007	Italy	Udine	IT30	Men	107	0.1	202.3	0.2
2005-2007	Italy	Udine	IT30	Women	73	0.07	67.1	0.07
2005-2007	Italy	Gorizia	IT31	Men	103	0.1	199.6	0.19
2005-2007	Italy	Gorizia	IT31	Women	68.8	0.07	58	0.06
2005-2007	Italy	Trieste	IT32	Men	116.3	0.1	170.8	0.15
2005-2007	Italy	Trieste	IT32	Women	86	0.07	65.4	0.05
2005-2007	Italy	Piacenza	IT33	Men	99.5	0.08	203	0.17
2005-2007	Italy	Piacenza	IT33	Women	68.4	0.06	70	0.06
2005-2007	Italy	Parma	IT34	Men	96.6	0.08	186.4	0.16
2005-2007	Italy	Parma	IT34	Women	65.7	0.06	57.2	0.05
2005-2007	Italy	Reggio nell'Emilia	IT35	Men	93.3	0.09	186.3	0.17
2005-2007	Italy	Reggio nell'Emilia	IT35	Women	66.9	0.06	56.4	0.05
2005-2007	Italy	Modena	IT36	Men	95.2	0.09	165.8	0.16
2005-2007	Italy	Modena	IT36	Women	67.8	0.07	55.2	0.06
2005-2007	Italy	Bologna	IT37	Men	96.1	0.09	166.2	0.15
2005-2007	Italy	Bologna	IT37	Women	70.4	0.07	57.9	0.05
2005-2007	Italy	Ferrara	IT38	Men	98.6	0.09	197	0.17
2005-2007	Italy	Ferrara	IT38	Women	68.9	0.06	58	0.05
2005-2007	Italy	Ravenna	IT39	Men	82.3	0.08	156.9	0.15
2005-2007	Italy	Ravenna	IT39	Women	66.1	0.06	56.9	0.05
2005-2007	Italy	Forlì-Cesena	IT40	Men	79.7	0.08	156.1	0.17
2005-2007	Italy	Forlì-Cesena	IT40	Women	60.5	0.07	51.4	0.06
2005-2007	Italy	Pesaro e Urbino	IT41	Men	89.5	0.08	170	0.16
2005-2007	Italy	Pesaro e Urbino	IT41	Women	60.8	0.06	51.1	0.05
2005-2007	Italy	Ancona	IT42	Men	92.5	0.09	161.2	0.15
2005-2007	Italy	Ancona	IT42	Women	62.1	0.06	40	0.04
2005-2007	Italy	Macerata	IT43	Men	90.6	0.08	151.5	0.14
2005-2007	Italy	Macerata	IT43	Women	62.6	0.06	51.8	0.05
2005-2007	Italy	Ascoli Piceno	IT44	Men	92.7	0.09	153.4	0.15
2005-2007	Italy	Ascoli Piceno	IT44	Women	60.6	0.06	44.7	0.05
2005-2007	Italy	Massa-Carrara	IT45	Men	100.3	0.09	205.2	0.18
2005-2007	Italy	Massa-Carrara	IT45	Women	72.4	0.07	53.8	0.05
2005-2007	Italy	Lucca	IT46	Men	98.7	0.09	205	0.19
2005-2007	Italy	Lucca	IT46	Women	69.4	0.06	58.9	0.06
2005-2007	Italy	Pistoia	IT47	Men	83.7	0.08	164.8	0.16
2005-2007	Italy	Pistoia	IT47	Women	64.6	0.07	54.9	0.06
2005-2007	Italy	Firenze	IT48	Men	90.6	0.09	156.5	0.15
2005-2007	Italy	Firenze	IT48	Women	63.7	0.07	49.8	0.05
2005-2007	Italy	Livorno	IT49	Men	86.8	0.08	162.8	0.15
2005-2007	Italy	Livorno	IT49	Women	69.7	0.07	52.4	0.05
2005-2007	Italy	Pisa	IT50	Men	89.8	0.09	163.9	0.16
2005-2007	Italy	Pisa	IT50	Women	71.7	0.07	48.8	0.05
2005-2007	Italy	Arezzo	IT51	Men	80.8	0.07	161.3	0.14
2005-2007	Italy	Arezzo	IT51	Women	62.4	0.06	49.2	0.05
2005-2007	Italy	Siena	IT52	Men	93.1	0.08	161.8	0.14
2005-2007	Italy	Siena	IT52	Women	64.9	0.06	48.2	0.04
2005-2007	Italy	Grosseto	IT53	Men	88.7	0.08	192.3	0.16
2005-2007	Italy	Grosseto	IT53	Women	64.1	0.06	61.5	0.06
2005-2007	Italy	Perugia	IT54	Men	92.8	0.08	166.9	0.15
2005-2007	Italy	Perugia	IT54	Women	67.9	0.07	52.1	0.05
2005-2007	Italy	Terni	IT55	Men	101.4	0.09	165.4	0.14
2005-2007	Italy	Terni	IT55	Women	72.7	0.07	50	0.05
2005-2007	Italy	Viterbo	IT56	Men	119.4	0.1	201.2	0.17
2005-2007	Italy	Viterbo	IT56	Women	84.7	0.08	58.2	0.06
2005-2007	Italy	Rieti	IT57	Men	112.1	0.1	178.5	0.16
2005-2007	Italy	Rieti	IT57	Women	74	0.07	61.1	0.06
2005-2007	Italy	Roma	IT58	Men	105.6	0.11	188.8	0.2
2005-2007	Italy	Roma	IT58	Women	76.7	0.09	63.5	0.07
2005-2007	Italy	Latina	IT59	Men	108	0.11	193.3	0.21
2005-2007	Italy	Latina	IT59	Women	71.5	0.09	57.3	0.07
2005-2007	Italy	Frosinone	IT60	Men	107.9	0.1	177.2	0.16
2005-2007	Italy	Frosinone	IT60	Women	78	0.08	51.8	0.06
2005-2007	Italy	Caserta	IT61	Men	130.3	0.13	247.2	0.24
2005-2007	Italy	Caserta	IT61	Women	93.9	0.11	79.1	0.09
2005-2007	Italy	Benevento	IT62	Men	114.6	0.1	209.4	0.18
2005-2007	Italy	Benevento	IT62	Women	71.2	0.07	61.9	0.06
2005-2007	Italy	Napoli	IT63	Men	128	0.12	242.9	0.23
2005-2007	Italy	Napoli	IT63	Women	95.3	0.11	90.3	0.1
2005-2007	Italy	Avellino	IT64	Men	112	0.1	189.5	0.17
2005-2007	Italy	Avellino	IT64	Women	71.3	0.07	56.4	0.06
2005-2007	Italy	Salerno	IT65	Men	119.9	0.12	191.8	0.19
2005-2007	Italy	Salerno	IT65	Women	87.5	0.1	57	0.06
2005-2007	Italy	L'Aquila	IT66	Men	108.5	0.09	181.4	0.16
2005-2007	Italy	L'Aquila	IT66	Women	67.2	0.06	53.2	0.05
2005-2007	Italy	Teramo	IT67	Men	93.1	0.09	170	0.17
2005-2007	Italy	Teramo	IT67	Women	67	0.07	46.7	0.05
2005-2007	Italy	Pescara	IT68	Men	99.9	0.1	173.7	0.17
2005-2007	Italy	Pescara	IT68	Women	65.5	0.07	45	0.05
2005-2007	Italy	Chieti	IT69	Men	105.3	0.1	167.6	0.15
2005-2007	Italy	Chieti	IT69	Women	68.1	0.07	45.4	0.05
2005-2007	Italy	Campobasso	IT70	Men	102.4	0.09	171.9	0.15
2005-2007	Italy	Campobasso	IT70	Women	68.9	0.07	55.2	0.06
2005-2007	Italy	Taranto	IT73	Men	94.9	0.1	187.2	0.2
2005-2007	Italy	Taranto	IT73	Women	74.6	0.09	52.8	0.06
2005-2007	Italy	Brindisi	IT74	Men	100	0.1	186.3	0.19
2005-2007	Italy	Brindisi	IT74	Women	65.1	0.08	45.8	0.05
2005-2007	Italy	Lecce	IT75	Men	90.4	0.09	182.7	0.19
2005-2007	Italy	Lecce	IT75	Women	74.9	0.09	50.6	0.06
2005-2007	Italy	Potenza	IT76	Men	106.8	0.09	185.6	0.17
2005-2007	Italy	Potenza	IT76	Women	69.5	0.08	52.5	0.06
2005-2007	Italy	Matera	IT77	Men	92.2	0.09	181.3	0.18
2005-2007	Italy	Matera	IT77	Women	79.5	0.09	55.8	0.07
2005-2007	Italy	Cosenza	IT78	Men	107.4	0.11	167	0.17
2005-2007	Italy	Cosenza	IT78	Women	82.9	0.09	53.4	0.06
2005-2007	Italy	Catanzaro	IT79	Men	107.1	0.1	182.7	0.18
2005-2007	Italy	Catanzaro	IT79	Women	72.6	0.08	55.7	0.06
2005-2007	Italy	Reggio di Calabria	IT80	Men	118.3	0.11	179.9	0.16
2005-2007	Italy	Reggio di Calabria	IT80	Women	77.4	0.08	50.7	0.05
2005-2007	Italy	Trapani	IT81	Men	98.7	0.09	168.9	0.16
2005-2007	Italy	Trapani	IT81	Women	83.6	0.09	54.5	0.06
2005-2007	Italy	Palermo	IT82	Men	110.6	0.11	192.5	0.18
2005-2007	Italy	Palermo	IT82	Women	81.6	0.09	67.2	0.07
2005-2007	Italy	Messina	IT83	Men	112.7	0.1	187.8	0.17
2005-2007	Italy	Messina	IT83	Women	93.3	0.09	60.2	0.06
2005-2007	Italy	Agrigento	IT84	Men	104.1	0.1	187.2	0.17
[truncated: 4,973 more rows]
